# Supplementary material for: (S S,2S,3S)-2-(2-Methyl­propan-2-sulfin­amido)-3-phenyl­butyronitrile
Source: Acta Crystallogr Sect E Struct Rep Online. 2009 Oct 17;65(Pt 11):o2742. doi: 10.1107/S1600536809041245 (PMC2971363; doi:10.1107/S1600536809041245)
Supplement: Supplementary file 1 [file e-65-o2742-sup1.cif]

##############################################################################
###                                                                        ###
###        Electronic paper (Acta Crystallographica Section E)             ###
###                                                                        ###
##############################################################################
#                                                                            #
# This CIF contains the data in a paper accepted for publication in Acta     #
# Crystallographica Section E. It conforms to the requirements of Notes      #
# for Authors for Section E, and has been peer reviewed under the auspices   #
# of the IUCr Commission on Journals.                                        #
#                                                                            #
# Full details of the Crystallographic Information File format               #
# are given in the paper "The Crystallographic Information File (CIF):       #
# a New Standard Archive File for Crystallography" by S. R. Hall, F. H.      #
# Allen and I. D. Brown [Acta Cryst. (1991), A47, 655-685].                  #
#                                                                            #
# The current version of the core CIF dictionary is obtainable from          #
# ftp://ftp.iucr.org/pub/cif_core.dic. The current version number is 2.4.    #
#                                                                            #
# Software is freely available for graphical display of the structure(s) in  #
# this CIF.  For information consult the CIF home page http://www.iucr.org/  #
# cif/home.html                                                              #
#                                                                            #
# This file may be used for bona fide research purposes within the           #
# scientific community so long as proper attribution is given to the journal # 
# article from which it was obtained.                                        #
#                                                                            #
##############################################################################
                                             
data_global
_audit_creation_method     'WinGX routine CIF_UPDATE'
_audit_conform_dict_name     cif_core.dic
_audit_conform_dict_version     2.4
_journal_data_validation_number     ?
_journal_date_recd_electronic     2009-09-25
_journal_date_accepted     2009-10-09
_journal_name_full     'Acta Crystallographica, Section E'
_journal_year     2009
_journal_volume     65
_journal_issue     11
_journal_page_first     o2742
_journal_page_last     o2742
_journal_paper_category     QO
_journal_coeditor_code     PV2213
_publ_contact_author_name     'Harms, Klaus'
_publ_contact_author_address
;
Philipps-Universit\"at Marburg
Fachbereich Chemie
Hans-Meerwein-Strasse
D-35032 Marburg
Germany
;
_publ_contact_author_email     klaus.harms@chemie.uni-marburg.de
_publ_contact_author_fax     '+49(06421)2825762'
_publ_contact_author_phone     '+49(06421)2827029'
_publ_section_title
;\
(^S^<i>S</i>,2<i>S</i>,3<i>S</i>)-2-(2-Methylpropane-2-sulfinamido)-3-\
phenylbutyronitrile
;
loop_
    _publ_author_name
    _publ_author_footnote
    _publ_author_address
    'Harms, Klaus'
; ?
;
;Philipps-Universit\"at Marburg
Fachbereich Chemie
Hans-Meerwein-Strasse
D-35032 Marburg
Germany
;
    'Marsch, Michael'
; ?
;
;Philipps-Universit\"at Marburg
Fachbereich Chemie
Hans-Meerwein-Strasse
D-35032 Marburg
Germany
;
    'Oberth\"ur, Markus '
; ?
;
;Philipps-Universit\"at Marburg
Fachbereich Chemie
Hans-Meerwein-Strasse
D-35032 Marburg
Germany
;
    'Sch\"uler, Peter'
; ?
;
;Philipps-Universit\"at Marburg
Fachbereich Chemie
Hans-Meerwein-Strasse
D-35032 Marburg
Germany
;
_publ_section_synopsis     .
data_I
_audit_creation_method     'WinGX routine CIF_UPDATE'
_chemical_name_systematic
;
(^S^<i>S</i>,2<i>S</i>,3<i>S</i>)-2-(2-Methylpropane-2-sulfinamido)-3-
phenylbutyronitrile
;
_chemical_formula_moiety     'C14 H20 N2 O S'
_chemical_formula_sum     'C14 H20 N2 O S'
_chemical_formula_iupac     'C14 H20 N2 O S'
_chemical_formula_weight     264.38
_symmetry_cell_setting     orthorhombic
_symmetry_space_group_name_H-M     'P 21 21 21'
_symmetry_space_group_name_Hall     'P 2ac 2ab'
loop_
    _symmetry_equiv_pos_as_xyz
    'x, y, z'
    '-x+1/2, -y, z+1/2'
    'x+1/2, -y+1/2, -z'
    '-x, y+1/2, -z+1/2'
_cell_length_a     9.0344(4)
_cell_length_b     9.0617(5)
_cell_length_c     35.767(3)
_cell_angle_alpha     90
_cell_angle_beta     90
_cell_angle_gamma     90
_cell_volume     2928.1(3)
_cell_formula_units_Z     8
_cell_measurement_reflns_used     10131
_cell_measurement_theta_min     2.3
_cell_measurement_theta_max     25
_cell_measurement_temperature     100(2)
_exptl_crystal_description     prism
_exptl_crystal_colour     colourless
_exptl_crystal_size_max     0.36
_exptl_crystal_size_mid     0.08
_exptl_crystal_size_min     0.06
_exptl_crystal_density_diffrn     1.199
_exptl_crystal_density_method     'not measured'
_exptl_crystal_F_000     1136
_exptl_absorpt_coefficient_mu     0.212
_exptl_absorpt_correction_type     multi-scan
_exptl_absorpt_process_details     '(Blessing, 1995)'
_exptl_absorpt_correction_T_min     0.9358
_exptl_absorpt_correction_T_max     1.0408
_exptl_special_details
;
<i>\n</i>~max~/cm^-1^ 3232 (br), 2963 (w), 2930 (w), 2872(w), 1492 (w), 1454
(<i>m</i>), 1422 (<i>m</i>), 1364 (w), 1113 (w), 1085 (<i>m</i>), 1054
(<i>s</i>), 1016(<i>m</i>); \d~H ~(300 MHz; DMSO) 0.75 (s, 9H, <i>t</i>Bu),
1.37 (d, 3H, ^3^<i>J</i>~Me,CH ~= 7.1 Hz, CH~3~), 3.10 (dq, 1H,
^3^<i>J</i>~CH,CHN ~= 10.3, <i>J</i>~CH,Me ~= 7.1 Hz, CH), 4.51 (pt, 1H,
^3^<i>J</i>~CHN,CH ~= 10.3 Hz, CHN), 6.24 (d, 1H, ^3^<i>J</i>~NH,CHN ~= 10.5
Hz, NH), 7.14 -- 7.32 (m, 5H, CH~arom~); \d~C ~(75 MHz; DMSO-d~6~)18.4
(CH~3~), 21.9 (C(CH~3~)~3~), 43.2 (CH), 52.8 (CHN), 55.9 (C(CH~3~)~3~), 120.2
(CN), 126.7 (<i>p</i>-CH~arom~), 127.7 (CH~arom~), 128.2 (CH~arom~), 141.9
(<i>i</i>-C~arom~); [\a]~D~^23^ -1.0 (c 1.00 in CHCl~3~).
;
_diffrn_ambient_temperature     100(2)
_diffrn_radiation_type     MoK\a
_diffrn_radiation_wavelength     0.71073
_diffrn_radiation_source     'sealed tube'
_diffrn_radiation_monochromator     graphite
_diffrn_measurement_device_type     'Stoe IPDS II'
_diffrn_measurement_method     'area detetor, \w scans'
_diffrn_detector_area_resol_mean     ?
_diffrn_reflns_number     15474
_diffrn_reflns_av_R_equivalents     0.0928
_diffrn_reflns_theta_min     2.28
_diffrn_reflns_theta_max     25
_diffrn_reflns_theta_full     25
_diffrn_measured_fraction_theta_max     1
_diffrn_measured_fraction_theta_full     1
_diffrn_reflns_limit_h_min     -10
_diffrn_reflns_limit_h_max     10
_diffrn_reflns_limit_k_min     -9
_diffrn_reflns_limit_k_max     10
_diffrn_reflns_limit_l_min     -41
_diffrn_reflns_limit_l_max     42
_diffrn_standards_number     0
_diffrn_standards_interval_count     0
_diffrn_standards_decay_%     0
_refine_special_details
;
Refinement of <i>F</i>^2^ against ALL reflections. The weighted <i>R</i>-factor
<i>wR</i> and goodness of fit <i>S</i> are based on <i>F</i>^2^, conventional
<i>R</i>-factors <i>R</i> are based on <i>F</i>, with <i>F</i> set to zero for
negative <i>F</i>^2^. The threshold expression of <i>F</i>^2^ >
2\s(<i>F</i>^2^) is used only for calculating <i>R</i>-factors(gt) <i>etc</i>.
and is not relevant to the choice of reflections for refinement.
<i>R</i>-factors based on <i>F</i>^2^ are statistically about twice as large
as those based on <i>F</i>, and <i>R</i>- factors based on ALL data will be
even larger.
;
_reflns_number_total     5160
_reflns_number_gt     3413
_reflns_threshold_expression     I>2\s(I)
_refine_ls_structure_factor_coef     Fsqd
_refine_ls_matrix_type     full
_refine_ls_R_factor_all     0.0793
_refine_ls_R_factor_gt     0.0462
_refine_ls_wR_factor_ref     0.0736
_refine_ls_goodness_of_fit_ref     0.772
_refine_ls_restrained_S_all     0.772
_refine_ls_number_reflns     5160
_refine_ls_number_parameters     342
_refine_ls_number_restraints     2
_refine_ls_hydrogen_treatment     mixed
_refine_ls_weighting_scheme     calc
_refine_ls_weighting_details
                 'calc w=1/[\s^2^(Fo^2^)+(0.0105P)^2^] where P=(Fo^2^+2Fc^2^)/3'
_atom_sites_solution_hydrogens
                               'CH inferred from neighbouring sites, NH located'
_atom_sites_solution_primary     direct
_atom_sites_solution_secondary     difmap
_refine_ls_shift/su_max     0
_refine_ls_shift/su_mean     0
_refine_diff_density_max     0.192
_refine_diff_density_min     -0.24
_refine_ls_extinction_method     'SHELXL97 (Sheldrick, 2008)'
_refine_ls_extinction_coef     0.0011(3)
_refine_ls_abs_structure_details     'Flack (1983), 2183 Friedel pairs'
_refine_ls_abs_structure_Flack     -0.04(9)
loop_
    _atom_type_symbol
    _atom_type_description
    _atom_type_scat_dispersion_real
    _atom_type_scat_dispersion_imag
    _atom_type_scat_source
    C C 0.0033 0.0016 'International Tables Vol C Tables 4.2.6.8 and 6.1.1.4'
    H H 0 0 'International Tables Vol C Tables 4.2.6.8 and 6.1.1.4'
    N N 0.0061 0.0033 'International Tables Vol C Tables 4.2.6.8 and 6.1.1.4'
    O O 0.0106 0.006 'International Tables Vol C Tables 4.2.6.8 and 6.1.1.4'
    S S 0.1246 0.1234 'International Tables Vol C Tables 4.2.6.8 and 6.1.1.4'
_computing_data_collection     'XAREA (Stoe & Cie, 2002)'
_computing_cell_refinement     'X-AREA (Stoe & Cie, 2002)'
_computing_data_reduction     'X-AREA (Stoe & Cie, 2002)'
_computing_structure_solution     'SIR92 (Altomare et al., 1994)'
_computing_structure_refinement     'SHELXL97 (Sheldrick, 2008)'
_computing_molecular_graphics     'DIAMOND (Brandenburg, 1999)'
_computing_publication_material     'publCIF (Westrip, 2008)'
loop_
    _atom_site_type_symbol
    _atom_site_label
    _atom_site_fract_x
    _atom_site_fract_y
    _atom_site_fract_z
    _atom_site_U_iso_or_equiv
    _atom_site_adp_type
    _atom_site_calc_flag
    _atom_site_refinement_flags
    _atom_site_occupancy
    _atom_site_disorder_assembly
    _atom_site_disorder_group
    C C21 0.2714(4) 0.3582(4) 0.27085(9) 0.0236(9) Uani d . 1 . .
    H H21 0.36 0.2946 0.2662 0.028 Uiso calc R 1 . .
    C C22 0.3222(4) 0.5196(4) 0.27258(10) 0.0270(9) Uani d . 1 . .
    H H22 0.232 0.5812 0.2769 0.032 Uiso calc R 1 . .
    C C23 0.2020(4) 0.3113(5) 0.30640(10) 0.0288(9) Uani d . 1 . .
    C C24 0.4285(4) 0.5485(5) 0.30544(10) 0.0336(10) Uani d . 1 . .
    H H24A 0.5189 0.4903 0.302 0.05 Uiso calc R 1 . .
    H H24B 0.3805 0.5198 0.3289 0.05 Uiso calc R 1 . .
    H H24C 0.4537 0.6536 0.3063 0.05 Uiso calc R 1 . .
    C C25 0.3851(4) 0.5647(4) 0.23521(10) 0.0251(9) Uani d . 1 . .
    C C26 0.3155(4) 0.6706(4) 0.21346(10) 0.0310(9) Uani d . 1 . .
    H H26 0.229 0.7179 0.2227 0.037 Uiso calc R 1 . .
    C C27 0.3702(4) 0.7092(4) 0.17816(10) 0.0332(10) Uani d . 1 . .
    H H27 0.3217 0.783 0.1638 0.04 Uiso calc R 1 . .
    C C28 0.4935(4) 0.6406(4) 0.16434(11) 0.0354(11) Uani d . 1 . .
    H H28 0.5303 0.6659 0.1403 0.042 Uiso calc R 1 . .
    C C29 0.5647(4) 0.5341(4) 0.18560(10) 0.0308(9) Uani d . 1 . .
    H H29 0.6501 0.4861 0.176 0.037 Uiso calc R 1 . .
    C C210 0.5117(4) 0.4971(4) 0.22081(11) 0.0265(9) Uani d . 1 . .
    H H210 0.5622 0.425 0.2353 0.032 Uiso calc R 1 . .
    C C211 0.0856(4) 0.2374(4) 0.17447(11) 0.0281(9) Uani d . 1 . .
    C C212 -0.0540(4) 0.3289(5) 0.17864(10) 0.0370(10) Uani d . 1 . .
    H H21A -0.1007 0.3413 0.1541 0.056 Uiso calc R 1 . .
    H H21B -0.0287 0.4259 0.1889 0.056 Uiso calc R 1 . .
    H H21C -0.1227 0.2785 0.1956 0.056 Uiso calc R 1 . .
    C C213 0.0538(5) 0.0964(5) 0.15275(11) 0.0448(11) Uani d . 1 . .
    H H21D -0.0214 0.0386 0.166 0.067 Uiso calc R 1 . .
    H H21E 0.1449 0.0383 0.1505 0.067 Uiso calc R 1 . .
    H H21F 0.0175 0.1216 0.1277 0.067 Uiso calc R 1 . .
    C C214 0.2103(4) 0.3255(5) 0.15608(10) 0.0322(9) Uani d . 1 . .
    H H21G 0.3006 0.2657 0.1556 0.048 Uiso calc R 1 . .
    H H21H 0.2283 0.4158 0.1704 0.048 Uiso calc R 1 . .
    H H21I 0.1817 0.3514 0.1305 0.048 Uiso calc R 1 . .
    N N21 0.1689(3) 0.3395(3) 0.23975(7) 0.0228(7) Uani d D 1 . .
    N N22 0.1415(4) 0.2754(4) 0.33308(9) 0.0399(9) Uani d . 1 . .
    O O21 0.0331(3) 0.0854(3) 0.23728(7) 0.0316(6) Uani d . 1 . .
    S S21 0.15503(10) 0.17532(11) 0.22032(3) 0.0260(2) Uani d . 1 . .
    C C1 0.8730(4) 0.4752(4) -0.02331(10) 0.0228(8) Uani d . 1 . .
    H H1 0.9404 0.3911 -0.0171 0.027 Uiso calc R 1 . .
    C C2 0.7114(3) 0.4153(4) -0.02369(10) 0.0252(8) Uani d . 1 . .
    H H2 0.6449 0.4999 -0.03 0.03 Uiso calc R 1 . .
    C C3 0.9145(4) 0.5311(4) -0.06101(11) 0.0268(9) Uani d . 1 . .
    C C4 0.6885(4) 0.2967(4) -0.05361(10) 0.0325(10) Uani d . 1 . .
    H H4A 0.7481 0.2097 -0.0475 0.049 Uiso calc R 1 . .
    H H4B 0.7189 0.3354 -0.078 0.049 Uiso calc R 1 . .
    H H4C 0.5836 0.2691 -0.0545 0.049 Uiso calc R 1 . .
    C C5 0.6698(4) 0.3632(4) 0.01507(9) 0.0242(9) Uani d . 1 . .
    C C6 0.5653(4) 0.4409(4) 0.03603(10) 0.0283(9) Uani d . 1 . .
    H H6 0.5181 0.5254 0.0258 0.034 Uiso calc R 1 . .
    C C7 0.5311(4) 0.3941(5) 0.07186(10) 0.0320(9) Uani d . 1 . .
    H H7 0.4586 0.4467 0.0857 0.038 Uiso calc R 1 . .
    C C8 0.5988(4) 0.2738(4) 0.08799(11) 0.0333(10) Uani d . 1 . .
    H H8 0.5752 0.2442 0.1128 0.04 Uiso calc R 1 . .
    C C9 0.7019(4) 0.1975(4) 0.06715(11) 0.0317(9) Uani d . 1 . .
    H H9 0.7496 0.1139 0.0777 0.038 Uiso calc R 1 . .
    C C10 0.7372(4) 0.2407(4) 0.03095(11) 0.0297(9) Uani d . 1 . .
    H H10 0.8079 0.1861 0.017 0.036 Uiso calc R 1 . .
    C C11 0.9830(4) 0.6723(4) 0.07127(9) 0.0234(8) Uani d . 1 . .
    C C12 0.8840(4) 0.8074(4) 0.06764(10) 0.0320(9) Uani d . 1 . .
    H H12A 0.7922 0.78 0.0548 0.048 Uiso calc R 1 . .
    H H12B 0.9355 0.8836 0.0532 0.048 Uiso calc R 1 . .
    H H12C 0.8606 0.8456 0.0926 0.048 Uiso calc R 1 . .
    C C13 0.9020(4) 0.5441(4) 0.08954(11) 0.0317(10) Uani d . 1 . .
    H H13A 0.8719 0.5721 0.1149 0.047 Uiso calc R 1 . .
    H H13B 0.9677 0.4582 0.0907 0.047 Uiso calc R 1 . .
    H H13C 0.814 0.5194 0.0748 0.047 Uiso calc R 1 . .
    C C14 1.1218(4) 0.7103(4) 0.09391(10) 0.0326(10) Uani d . 1 . .
    H H14A 1.0935 0.7347 0.1196 0.049 Uiso calc R 1 . .
    H H14B 1.1717 0.7951 0.0825 0.049 Uiso calc R 1 . .
    H H14C 1.189 0.6254 0.0941 0.049 Uiso calc R 1 . .
    N N1 0.8892(3) 0.5844(3) 0.00524(8) 0.0215(7) Uani d D 1 . .
    N N2 0.9438(4) 0.5784(4) -0.08972(9) 0.0397(8) Uani d . 1 . .
    O O1 1.1317(2) 0.7367(3) 0.00919(7) 0.0304(6) Uani d . 1 . .
    S S1 1.05045(10) 0.60907(10) 0.02574(3) 0.0241(2) Uani d . 1 . .
    H H211 0.087(2) 0.384(4) 0.2437(9) 0.031(11) Uiso d D 1 . .
    H H1A 0.831(3) 0.658(2) 0.0059(9) 0.027(10) Uiso d D 1 . .
loop_
    _atom_site_aniso_label
    _atom_site_aniso_U_11
    _atom_site_aniso_U_22
    _atom_site_aniso_U_33
    _atom_site_aniso_U_12
    _atom_site_aniso_U_13
    _atom_site_aniso_U_23
    C21 0.0206(18) 0.025(2) 0.025(2) 0.0023(15) -0.0032(14) 0.0016(16)
    C22 0.023(2) 0.027(2) 0.031(2) 0.0031(16) -0.0027(16) -0.0024(17)
    C23 0.029(2) 0.030(2) 0.027(2) 0.0060(18) 0.0026(17) 0.001(2)
    C24 0.030(2) 0.039(3) 0.032(2) -0.0029(19) -0.0009(18) -0.0053(18)
    C25 0.027(2) 0.021(2) 0.0267(19) -0.0030(16) -0.0063(16) 0.0001(16)
    C26 0.024(2) 0.026(2) 0.043(2) -0.0047(18) -0.0068(16) -0.002(2)
    C27 0.041(2) 0.029(2) 0.030(2) -0.0087(19) -0.0113(19) 0.0050(18)
    C28 0.036(2) 0.040(3) 0.031(2) -0.0128(19) -0.0006(17) -0.0053(19)
    C29 0.026(2) 0.026(2) 0.041(2) -0.0049(18) 0.0029(19) -0.0031(18)
    C210 0.019(2) 0.022(2) 0.038(2) -0.0009(15) -0.0020(17) 0.0003(19)
    C211 0.025(2) 0.029(2) 0.031(2) -0.0043(17) 0.0041(16) 0.0008(17)
    C212 0.031(2) 0.041(2) 0.039(2) 0.003(2) 0.0036(18) 0.015(2)
    C213 0.048(2) 0.038(3) 0.049(3) -0.016(2) -0.004(2) -0.002(2)
    C214 0.029(2) 0.033(2) 0.035(2) -0.0036(19) 0.0043(16) 0.004(2)
    N21 0.0181(17) 0.0239(17) 0.0263(15) 0.0025(14) -0.0009(13) -0.0021(14)
    N22 0.039(2) 0.038(2) 0.043(2) 0.0162(17) 0.0033(18) 0.0054(17)
    O21 0.0292(14) 0.0269(15) 0.0386(15) -0.0126(12) 0.0023(11) 0.0106(13)
    S21 0.0233(5) 0.0241(5) 0.0306(5) -0.0019(4) 0.0000(4) 0.0011(4)
    C1 0.0180(18) 0.0209(19) 0.030(2) 0.0025(14) 0.0008(16) 0.0009(17)
    C2 0.0179(18) 0.030(2) 0.0282(19) -0.0001(15) -0.0006(15) -0.0043(19)
    C3 0.016(2) 0.033(2) 0.032(2) 0.0072(16) -0.0033(16) -0.0015(18)
    C4 0.023(2) 0.040(3) 0.035(2) -0.0018(17) -0.0022(16) -0.005(2)
    C5 0.0168(18) 0.026(2) 0.030(2) -0.0042(16) -0.0004(15) -0.0012(16)
    C6 0.0199(19) 0.027(2) 0.038(2) -0.0019(17) -0.0033(17) -0.0041(17)
    C7 0.027(2) 0.037(2) 0.032(2) -0.010(2) 0.0006(17) -0.002(2)
    C8 0.028(2) 0.040(3) 0.032(2) -0.0152(18) 0.0005(17) 0.004(2)
    C9 0.031(2) 0.024(2) 0.041(2) -0.0078(17) -0.0058(17) 0.005(2)
    C10 0.0200(19) 0.028(2) 0.041(2) -0.0025(16) 0.0004(18) -0.0013(19)
    C11 0.026(2) 0.0224(19) 0.0222(19) -0.0018(16) 0.0003(14) -0.0002(17)
    C12 0.036(2) 0.029(2) 0.031(2) -0.0051(18) 0.0019(16) -0.0009(19)
    C13 0.029(2) 0.035(2) 0.031(2) -0.0019(17) 0.0029(17) 0.0009(19)
    C14 0.026(2) 0.035(3) 0.037(2) -0.0069(17) -0.0029(17) -0.0021(19)
    N1 0.0145(16) 0.0214(18) 0.0287(16) 0.0009(13) -0.0041(12) -0.0014(14)
    N2 0.0345(19) 0.044(2) 0.041(2) 0.0121(17) 0.0020(17) 0.0041(18)
    O1 0.0252(13) 0.0318(15) 0.0342(15) -0.0099(12) 0.0069(12) 0.0021(12)
    S1 0.0194(4) 0.0229(5) 0.0300(5) -0.0018(4) -0.0001(4) -0.0006(5)
_geom_special_details
;
All s.u.'s (except the s.u. in the dihedral angle between two l.s. planes) are
estimated using the full covariance matrix. The cell s.u.'s are taken into
account individually in the estimation of s.u.'s in distances, angles and
torsion angles; correlations between s.u.'s in cell parameters are only used
when they are defined by crystal symmetry. An approximate (isotropic)
treatment of cell s.u.'s is used for estimating s.u.'s involving l.s. planes.
;
loop_
    _geom_bond_atom_site_label_1
    _geom_bond_atom_site_label_2
    _geom_bond_site_symmetry_2
    _geom_bond_distance
    _geom_bond_publ_flag
    C21 N21 . 1.457(4) ?
    C21 C23 . 1.480(5) ?
    C21 C22 . 1.535(5) ?
    C21 H21 . 1 ?
    C22 C25 . 1.509(5) ?
    C22 C24 . 1.540(5) ?
    C22 H22 . 1 ?
    C23 N22 . 1.146(4) ?
    C24 H24A . 0.98 ?
    C24 H24B . 0.98 ?
    C24 H24C . 0.98 ?
    C25 C26 . 1.386(5) ?
    C25 C210 . 1.396(5) ?
    C26 C27 . 1.400(5) ?
    C26 H26 . 0.95 ?
    C27 C28 . 1.369(5) ?
    C27 H27 . 0.95 ?
    C28 C29 . 1.387(5) ?
    C28 H28 . 0.95 ?
    C29 C210 . 1.388(5) ?
    C29 H29 . 0.95 ?
    C210 H210 . 0.95 ?
    C211 C212 . 1.516(5) ?
    C211 C213 . 1.523(5) ?
    C211 C214 . 1.529(5) ?
    C211 S21 . 1.843(4) ?
    C212 H21A . 0.98 ?
    C212 H21B . 0.98 ?
    C212 H21C . 0.98 ?
    C213 H21D . 0.98 ?
    C213 H21E . 0.98 ?
    C213 H21F . 0.98 ?
    C214 H21G . 0.98 ?
    C214 H21H . 0.98 ?
    C214 H21I . 0.98 ?
    N21 S21 . 1.647(3) ?
    N21 H211 . 0.85(2) ?
    O21 S21 . 1.498(2) ?
    C1 N1 . 1.429(4) ?
    C1 C3 . 1.488(5) ?
    C1 C2 . 1.557(4) ?
    C1 H1 . 1 ?
    C2 C5 . 1.512(5) ?
    C2 C4 . 1.530(5) ?
    C2 H2 . 1 ?
    C3 N2 . 1.144(4) ?
    C4 H4A . 0.98 ?
    C4 H4B . 0.98 ?
    C4 H4C . 0.98 ?
    C5 C10 . 1.387(5) ?
    C5 C6 . 1.396(5) ?
    C6 C7 . 1.385(5) ?
    C6 H6 . 0.95 ?
    C7 C8 . 1.377(5) ?
    C7 H7 . 0.95 ?
    C8 C9 . 1.379(5) ?
    C8 H8 . 0.95 ?
    C9 C10 . 1.390(5) ?
    C9 H9 . 0.95 ?
    C10 H10 . 0.95 ?
    C11 C13 . 1.520(5) ?
    C11 C12 . 1.522(5) ?
    C11 C14 . 1.532(4) ?
    C11 S1 . 1.831(3) ?
    C12 H12A . 0.98 ?
    C12 H12B . 0.98 ?
    C12 H12C . 0.98 ?
    C13 H13A . 0.98 ?
    C13 H13B . 0.98 ?
    C13 H13C . 0.98 ?
    C14 H14A . 0.98 ?
    C14 H14B . 0.98 ?
    C14 H14C . 0.98 ?
    N1 S1 . 1.646(3) ?
    N1 H1A . 0.85(2) ?
    O1 S1 . 1.493(2) ?
loop_
    _geom_angle_atom_site_label_1
    _geom_angle_atom_site_label_2
    _geom_angle_atom_site_label_3
    _geom_angle_site_symmetry_1
    _geom_angle_site_symmetry_3
    _geom_angle
    _geom_angle_publ_flag
    N21 C21 C23 . . 110.7(3) ?
    N21 C21 C22 . . 109.4(3) ?
    C23 C21 C22 . . 111.5(3) ?
    N21 C21 H21 . . 108.4 ?
    C23 C21 H21 . . 108.4 ?
    C22 C21 H21 . . 108.4 ?
    C25 C22 C21 . . 109.6(3) ?
    C25 C22 C24 . . 113.3(3) ?
    C21 C22 C24 . . 112.3(3) ?
    C25 C22 H22 . . 107.1 ?
    C21 C22 H22 . . 107.1 ?
    C24 C22 H22 . . 107.1 ?
    N22 C23 C21 . . 176.6(4) ?
    C22 C24 H24A . . 109.5 ?
    C22 C24 H24B . . 109.5 ?
    H24A C24 H24B . . 109.5 ?
    C22 C24 H24C . . 109.5 ?
    H24A C24 H24C . . 109.5 ?
    H24B C24 H24C . . 109.5 ?
    C26 C25 C210 . . 117.9(4) ?
    C26 C25 C22 . . 120.9(3) ?
    C210 C25 C22 . . 121.1(3) ?
    C25 C26 C27 . . 121.3(4) ?
    C25 C26 H26 . . 119.4 ?
    C27 C26 H26 . . 119.4 ?
    C28 C27 C26 . . 120.0(4) ?
    C28 C27 H27 . . 120 ?
    C26 C27 H27 . . 120 ?
    C27 C28 C29 . . 119.7(4) ?
    C27 C28 H28 . . 120.1 ?
    C29 C28 H28 . . 120.1 ?
    C28 C29 C210 . . 120.4(4) ?
    C28 C29 H29 . . 119.8 ?
    C210 C29 H29 . . 119.8 ?
    C29 C210 C25 . . 120.8(4) ?
    C29 C210 H210 . . 119.6 ?
    C25 C210 H210 . . 119.6 ?
    C212 C211 C213 . . 110.6(3) ?
    C212 C211 C214 . . 111.7(3) ?
    C213 C211 C214 . . 110.9(3) ?
    C212 C211 S21 . . 111.2(2) ?
    C213 C211 S21 . . 105.2(3) ?
    C214 C211 S21 . . 107.0(2) ?
    C211 C212 H21A . . 109.5 ?
    C211 C212 H21B . . 109.5 ?
    H21A C212 H21B . . 109.5 ?
    C211 C212 H21C . . 109.5 ?
    H21A C212 H21C . . 109.5 ?
    H21B C212 H21C . . 109.5 ?
    C211 C213 H21D . . 109.5 ?
    C211 C213 H21E . . 109.5 ?
    H21D C213 H21E . . 109.5 ?
    C211 C213 H21F . . 109.5 ?
    H21D C213 H21F . . 109.5 ?
    H21E C213 H21F . . 109.5 ?
    C211 C214 H21G . . 109.5 ?
    C211 C214 H21H . . 109.5 ?
    H21G C214 H21H . . 109.5 ?
    C211 C214 H21I . . 109.5 ?
    H21G C214 H21I . . 109.5 ?
    H21H C214 H21I . . 109.5 ?
    C21 N21 S21 . . 118.4(2) ?
    C21 N21 H211 . . 112(2) ?
    S21 N21 H211 . . 115(3) ?
    O21 S21 N21 . . 112.12(15) ?
    O21 S21 C211 . . 106.03(15) ?
    N21 S21 C211 . . 97.20(16) ?
    N1 C1 C3 . . 112.7(3) ?
    N1 C1 C2 . . 110.1(3) ?
    C3 C1 C2 . . 110.3(3) ?
    N1 C1 H1 . . 107.9 ?
    C3 C1 H1 . . 107.9 ?
    C2 C1 H1 . . 107.9 ?
    C5 C2 C4 . . 112.8(3) ?
    C5 C2 C1 . . 109.5(3) ?
    C4 C2 C1 . . 112.2(3) ?
    C5 C2 H2 . . 107.3 ?
    C4 C2 H2 . . 107.3 ?
    C1 C2 H2 . . 107.3 ?
    N2 C3 C1 . . 177.7(4) ?
    C2 C4 H4A . . 109.5 ?
    C2 C4 H4B . . 109.5 ?
    H4A C4 H4B . . 109.5 ?
    C2 C4 H4C . . 109.5 ?
    H4A C4 H4C . . 109.5 ?
    H4B C4 H4C . . 109.5 ?
    C10 C5 C6 . . 118.7(3) ?
    C10 C5 C2 . . 121.1(3) ?
    C6 C5 C2 . . 120.2(3) ?
    C7 C6 C5 . . 119.6(4) ?
    C7 C6 H6 . . 120.2 ?
    C5 C6 H6 . . 120.2 ?
    C8 C7 C6 . . 122.1(4) ?
    C8 C7 H7 . . 119 ?
    C6 C7 H7 . . 119 ?
    C7 C8 C9 . . 118.1(4) ?
    C7 C8 H8 . . 121 ?
    C9 C8 H8 . . 121 ?
    C8 C9 C10 . . 121.1(4) ?
    C8 C9 H9 . . 119.4 ?
    C10 C9 H9 . . 119.4 ?
    C5 C10 C9 . . 120.4(4) ?
    C5 C10 H10 . . 119.8 ?
    C9 C10 H10 . . 119.8 ?
    C13 C11 C12 . . 111.6(3) ?
    C13 C11 C14 . . 109.8(3) ?
    C12 C11 C14 . . 110.2(3) ?
    C13 C11 S1 . . 107.7(3) ?
    C12 C11 S1 . . 111.8(2) ?
    C14 C11 S1 . . 105.5(2) ?
    C11 C12 H12A . . 109.5 ?
    C11 C12 H12B . . 109.5 ?
    H12A C12 H12B . . 109.5 ?
    C11 C12 H12C . . 109.5 ?
    H12A C12 H12C . . 109.5 ?
    H12B C12 H12C . . 109.5 ?
    C11 C13 H13A . . 109.5 ?
    C11 C13 H13B . . 109.5 ?
    H13A C13 H13B . . 109.5 ?
    C11 C13 H13C . . 109.5 ?
    H13A C13 H13C . . 109.5 ?
    H13B C13 H13C . . 109.5 ?
    C11 C14 H14A . . 109.5 ?
    C11 C14 H14B . . 109.5 ?
    H14A C14 H14B . . 109.5 ?
    C11 C14 H14C . . 109.5 ?
    H14A C14 H14C . . 109.5 ?
    H14B C14 H14C . . 109.5 ?
    C1 N1 S1 . . 120.2(2) ?
    C1 N1 H1A . . 120(2) ?
    S1 N1 H1A . . 115(2) ?
    O1 S1 N1 . . 111.33(15) ?
    O1 S1 C11 . . 105.92(16) ?
    N1 S1 C11 . . 98.29(15) ?
loop_
    _geom_torsion_atom_site_label_1
    _geom_torsion_atom_site_label_2
    _geom_torsion_atom_site_label_3
    _geom_torsion_atom_site_label_4
    _geom_torsion_site_symmetry_1
    _geom_torsion_site_symmetry_2
    _geom_torsion_site_symmetry_3
    _geom_torsion_site_symmetry_4
    _geom_torsion
    _geom_torsion_publ_flag
    N21 C21 C22 C25 . . . . -54.4(4) ?
    C23 C21 C22 C25 . . . . -177.1(3) ?
    N21 C21 C22 C24 . . . . 178.7(3) ?
    C23 C21 C22 C24 . . . . 56.0(4) ?
    N21 C21 C23 N22 . . . . -17(8) ?
    C22 C21 C23 N22 . . . . 105(7) ?
    C21 C22 C25 C26 . . . . 114.1(4) ?
    C24 C22 C25 C26 . . . . -119.7(4) ?
    C21 C22 C25 C210 . . . . -63.4(4) ?
    C24 C22 C25 C210 . . . . 62.8(4) ?
    C210 C25 C26 C27 . . . . -0.1(5) ?
    C22 C25 C26 C27 . . . . -177.7(3) ?
    C25 C26 C27 C28 . . . . 0.8(5) ?
    C26 C27 C28 C29 . . . . -0.6(5) ?
    C27 C28 C29 C210 . . . . -0.2(5) ?
    C28 C29 C210 C25 . . . . 0.9(5) ?
    C26 C25 C210 C29 . . . . -0.8(5) ?
    C22 C25 C210 C29 . . . . 176.8(3) ?
    C23 C21 N21 S21 . . . . -83.2(3) ?
    C22 C21 N21 S21 . . . . 153.6(2) ?
    C21 N21 S21 O21 . . . . 93.0(3) ?
    C21 N21 S21 C211 . . . . -156.4(2) ?
    C212 C211 S21 O21 . . . . 59.6(3) ?
    C213 C211 S21 O21 . . . . -60.2(3) ?
    C214 C211 S21 O21 . . . . -178.2(2) ?
    C212 C211 S21 N21 . . . . -56.0(3) ?
    C213 C211 S21 N21 . . . . -175.7(2) ?
    C214 C211 S21 N21 . . . . 66.2(3) ?
    N1 C1 C2 C5 . . . . -53.4(4) ?
    C3 C1 C2 C5 . . . . -178.3(3) ?
    N1 C1 C2 C4 . . . . -179.5(3) ?
    C3 C1 C2 C4 . . . . 55.6(4) ?
    N1 C1 C3 N2 . . . . -44(10) ?
    C2 C1 C3 N2 . . . . 80(10) ?
    C4 C2 C5 C10 . . . . 58.2(4) ?
    C1 C2 C5 C10 . . . . -67.5(4) ?
    C4 C2 C5 C6 . . . . -123.8(3) ?
    C1 C2 C5 C6 . . . . 110.4(3) ?
    C10 C5 C6 C7 . . . . -0.3(5) ?
    C2 C5 C6 C7 . . . . -178.3(3) ?
    C5 C6 C7 C8 . . . . 1.1(5) ?
    C6 C7 C8 C9 . . . . -1.1(5) ?
    C7 C8 C9 C10 . . . . 0.2(5) ?
    C6 C5 C10 C9 . . . . -0.5(5) ?
    C2 C5 C10 C9 . . . . 177.5(3) ?
    C8 C9 C10 C5 . . . . 0.5(5) ?
    C3 C1 N1 S1 . . . . -85.7(3) ?
    C2 C1 N1 S1 . . . . 150.7(2) ?
    C1 N1 S1 O1 . . . . 98.6(3) ?
    C1 N1 S1 C11 . . . . -150.6(3) ?
    C13 C11 S1 O1 . . . . -178.8(2) ?
    C12 C11 S1 O1 . . . . 58.2(3) ?
    C14 C11 S1 O1 . . . . -61.6(3) ?
    C13 C11 S1 N1 . . . . 66.1(3) ?
    C12 C11 S1 N1 . . . . -56.9(3) ?
    C14 C11 S1 N1 . . . . -176.7(2) ?
loop_
    _geom_hbond_atom_site_label_D
    _geom_hbond_atom_site_label_H
    _geom_hbond_atom_site_label_A
    _geom_hbond_site_symmetry_A
    _geom_hbond_distance_DH
    _geom_hbond_distance_HA
    _geom_hbond_distance_DA
    _geom_hbond_angle_DHA
    N1 H1A O1 3_465 0.85(2) 2.110(17) 2.882(3) 151(3)
    N21 H211 O21 4 0.85(2) 2.23(2) 2.995(4) 149(3)
