# Supplementary material for: (S S,2S,3S)-2-(2-Methyl­propan-2-sulfin­amido)-3-phenyl­butyronitrile
Source: Acta Crystallogr Sect E Struct Rep Online. 2009 Oct 17;65(Pt 11):o2742. doi: 10.1107/S1600536809041245 (PMC2971363; doi:10.1107/S1600536809041245)
Supplement: Supplementary file 2 [file e-65-o2742-Isup2.hkl]

#
# h,k,l, Fc-squared, Fo-squared, sigma(Fo-squared) and status flag
#
data_I
_shelx_title ' schueler3 in P2(1)2(1)2(1)'
_shelx_refln_list_code          4
_shelx_F_calc_maximum      228.92
_exptl_crystal_F_000      1136.00
_reflns_d_resolution_high  0.8410
 
loop_
 _symmetry_equiv_pos_as_xyz
 'x, y, z'
 '-x+1/2, -y, z+1/2'
 'x+1/2, -y+1/2, -z'
 '-x, y+1/2, -z+1/2'
 
_cell_length_a     9.0344
_cell_length_b     9.0617
_cell_length_c    35.7669
_cell_angle_alpha  90.000
_cell_angle_beta   90.000
_cell_angle_gamma  90.000
 
_shelx_F_squared_multiplier     1.000
 
loop_
 _refln_index_h
 _refln_index_k
 _refln_index_l
 _refln_F_squared_calc
 _refln_F_squared_meas
 _refln_F_squared_sigma
 _refln_observed_status
   2   0   0     5679.84     6113.95    219.48 o
   4   0   0     4327.21     4581.61    139.31 o
   6   0   0      135.56      130.17    125.22 o
   8   0   0      563.70      526.45    102.00 o
  10   0   0      271.39      355.26    134.84 o
   1   1   0      548.95      579.18    134.01 o
   2   1   0    41336.59    43483.30   1106.58 o
   3   1   0    10091.69    10642.26    164.70 o
   4   1   0     5277.89     5348.21    141.77 o
   5   1   0      229.20      362.03     77.76 o
   6   1   0      118.18      160.64     68.12 o
   7   1   0        1.38       98.77     77.61 o
   8   1   0       16.79      100.20     80.81 o
   9   1   0       34.52        6.67     74.50 o
  10   1   0      106.61      137.66     78.99 o
   0   2   0     6007.88     5873.59    221.86 o
   1   2   0    14391.31    14499.59    689.02 o
   2   2   0    20354.59    20377.82    610.85 o
   3   2   0     1385.49     1525.94     89.93 o
   4   2   0     1689.14     1665.65    101.49 o
   5   2   0        1.60       22.05     78.26 o
   6   2   0     1194.63     1180.48     67.12 o
   7   2   0       52.34      105.22     63.68 o
   8   2   0      363.70      386.89     89.79 o
   9   2   0      720.08      756.33     85.03 o
  10   2   0        6.64       31.96     78.72 o
   1   3   0     5908.37     6265.46    298.58 o
   2   3   0     1430.28     1441.86    113.78 o
   3   3   0       30.83       11.68     66.70 o
   4   3   0      704.13      732.94     67.05 o
   5   3   0      712.98      645.04     82.91 o
   6   3   0      172.72      208.64     60.28 o
   7   3   0      391.15      332.27     62.56 o
   8   3   0        3.94      -56.51     66.12 o
   9   3   0       50.33       87.61     75.20 o
  10   3   0       12.60       41.45     79.20 o
   0   4   0      125.00      202.48    122.44 o
   1   4   0     3482.87     3577.11    113.30 o
   2   4   0     1002.88      943.68     73.10 o
   3   4   0      694.08      571.15     74.28 o
   4   4   0     3853.95     4092.80     83.39 o
   5   4   0      148.87      145.76     73.82 o
   6   4   0      423.35      360.46     77.64 o
   7   4   0     2058.46     2025.63     64.09 o
   8   4   0      901.36      877.45     66.15 o
   9   4   0       10.31       69.42     75.88 o
   1   5   0     1080.14     1264.06    110.63 o
   2   5   0      102.54       92.06     64.74 o
   3   5   0      595.41      609.18     75.75 o
   4   5   0     4487.29     4575.97     76.87 o
   5   5   0      195.52      229.23     74.46 o
   6   5   0      218.51      178.98     98.40 o
   7   5   0       47.10       80.98     78.03 o
   8   5   0     1297.35     1129.58     85.49 o
   9   5   0       18.01       17.44     83.62 o
   0   6   0        5.15      -23.95    126.60 o
   1   6   0      576.67      680.77     81.89 o
   2   6   0     2332.64     2275.75     71.16 o
   3   6   0        0.12      -13.51     62.57 o
   4   6   0        0.86      -15.08     66.30 o
   5   6   0      283.91      243.96     71.13 o
   6   6   0     3335.09     3270.88    105.59 o
   7   6   0      178.92      169.38     70.85 o
   8   6   0        4.61        9.25     77.52 o
   1   7   0       12.51       46.14     78.81 o
   2   7   0     2459.72     2360.16     70.47 o
   3   7   0        0.03        4.79     63.05 o
   4   7   0      487.80      515.65     70.35 o
   5   7   0      884.19      778.46    151.65 o
   6   7   0      121.03      133.65     93.28 o
   7   7   0       95.69      129.65     72.99 o
   8   7   0      195.31      253.50     80.96 o
   0   8   0      590.53      621.84    103.17 o
   1   8   0     1842.76     1870.08     73.55 o
   2   8   0      343.99      383.84     73.35 o
   3   8   0      256.64      240.52     66.15 o
   4   8   0      547.01      547.23     80.84 o
   5   8   0        0.03       61.37     84.42 o
   6   8   0       29.15       23.88     73.26 o
   7   8   0      308.14      274.47     73.16 o
   1   9   0      216.60      222.74     69.43 o
   2   9   0      648.87      639.86     77.39 o
   3   9   0      489.97      471.66     81.61 o
   4   9   0       33.73       27.55     95.13 o
   5   9   0        2.14      -57.60     82.75 o
   0  10   0      173.99      157.60     95.11 o
   1  10   0       16.00       10.04     78.63 o
   2  10   0      119.39      148.92     74.26 o
   3  10   0       28.24       45.59     56.77 o
   4  10   0       69.65       87.79     83.54 o
   1   0   1      965.79     1190.12    165.88 o
   2   0   1     4131.20     4553.26    206.41 o
   3   0   1     4272.68     4641.26    238.61 o
   4   0   1      205.05      294.74     82.07 o
   5   0   1       62.89       71.36     75.00 o
   6   0   1     4121.68     4267.06    137.56 o
   7   0   1      360.57      405.47     79.98 o
   8   0   1      214.23      318.27     78.57 o
   9   0   1      501.80      549.15     75.03 o
  10   0   1       41.69       24.04     78.24 o
 -10   1   1       71.29       88.87     77.76 o
  -9   1   1       56.38      159.58     75.10 o
  -8   1   1      418.02      421.01     74.24 o
  -7   1   1      404.42      426.55     70.57 o
  -6   1   1       43.52      107.51     81.88 o
  -5   1   1     2631.16     2660.12     83.70 o
  -4   1   1     2253.08     2393.63     84.64 o
  -3   1   1      549.67      592.82     83.90 o
  -2   1   1     9628.35    10216.85    132.28 o
  -1   1   1     8994.46     9176.48    254.92 o
   0   1   1      117.93      200.00    183.51 o
   1   1   1     9020.35     8843.86    494.39 o
   2   1   1     9627.60     9953.19    201.48 o
   3   1   1      527.23      589.52    121.36 o
   4   1   1     2291.04     2367.10    116.83 o
   5   1   1     2568.31     2644.79    102.97 o
   6   1   1       39.08       79.12     65.96 o
   7   1   1      398.24      406.71     71.72 o
   8   1   1      431.96      339.65     73.22 o
   9   1   1       50.58      109.45     75.15 o
  10   1   1       72.70       21.53     75.48 o
 -10   2   1       79.81       -2.47     78.16 o
  -9   2   1      247.24      344.34     82.51 o
  -8   2   1      431.90      503.36     82.40 o
  -7   2   1     1304.32     1354.46     75.91 o
  -6   2   1     1470.55     1465.93     69.58 o
  -5   2   1      287.29      341.29     68.64 o
  -4   2   1      416.44      427.09     73.02 o
  -3   2   1     3720.27     3539.35    103.14 o
  -2   2   1     7637.97     7915.30    183.27 o
  -1   2   1    15025.29    14266.28    416.77 o
   0   2   1     5684.20     4877.82    203.72 o
   1   2   1    15077.07    14389.66   1047.74 o
   2   2   1     7618.72     7966.59    125.69 o
   3   2   1     3703.60     3682.36    118.58 o
   4   2   1      417.79      436.61     95.51 o
   5   2   1      281.69      308.93     84.51 o
   6   2   1     1450.84     1455.73     76.62 o
   7   2   1     1288.45     1296.13     70.38 o
   8   2   1      434.14      458.30     68.67 o
   9   2   1      246.99      250.70     92.07 o
  10   2   1       74.93      175.69     78.61 o
 -10   3   1       15.51       49.55     78.71 o
  -9   3   1       53.15      125.93     70.94 o
  -8   3   1      759.80      831.16     69.88 o
  -7   3   1      153.89      160.90     67.05 o
  -6   3   1     1068.24     1101.30     62.32 o
  -5   3   1      383.39      399.76     71.06 o
  -4   3   1      383.06      393.67     64.76 o
  -3   3   1     2402.78     2466.01     81.44 o
  -2   3   1      963.95      991.05     82.55 o
  -1   3   1      262.17      249.69    107.12 o
   0   3   1      596.30      525.16    115.70 o
   1   3   1      272.63      370.34    131.45 o
   2   3   1      948.67      928.79    115.14 o
   3   3   1     2400.34     2431.94    134.78 o
   4   3   1      407.88      484.98     80.11 o
   5   3   1      384.78      401.32     71.25 o
   6   3   1     1044.60     1053.21     81.72 o
   7   3   1      155.52      150.87     65.57 o
   8   3   1      761.28      640.09     73.59 o
   9   3   1       55.91       45.87     69.07 o
  10   3   1       12.05        9.98     96.68 o
  -9   4   1      244.37      342.54     82.99 o
  -8   4   1      416.42      392.70     66.38 o
  -7   4   1      458.74      392.65     61.59 o
  -6   4   1     1644.55     1725.43     64.46 o
  -5   4   1     1280.34     1337.34     67.30 o
  -4   4   1      296.85      290.44     75.36 o
  -3   4   1     1671.27     1848.29     81.61 o
  -2   4   1      142.72      166.09     71.63 o
  -1   4   1     2490.03     2307.80    233.13 o
   0   4   1     1200.96     1391.89     96.72 o
   1   4   1     2503.27     2522.20    159.49 o
   2   4   1      139.08      138.67     78.42 o
   3   4   1     1658.46     1620.92     79.33 o
   4   4   1      297.46      332.96     74.47 o
   5   4   1     1287.04     1310.69     95.63 o
   6   4   1     1647.03     1687.46     73.81 o
   7   4   1      455.63      476.20     64.35 o
   8   4   1      421.44      429.63     66.80 o
   9   4   1      247.36      251.25     74.68 o
  -9   5   1      323.22      341.11     86.73 o
  -8   5   1      212.90      215.79     83.12 o
  -7   5   1       74.05       67.21     75.60 o
  -6   5   1       50.76       92.14     63.02 o
  -5   5   1      830.02      775.17     71.71 o
  -4   5   1     1406.68     1462.45     75.95 o
  -3   5   1      164.83      156.22     69.35 o
  -2   5   1      248.18      222.65     72.90 o
  -1   5   1     2343.86     2365.03     80.52 o
   0   5   1        0.98       66.90     81.55 o
   1   5   1     2391.92     2287.84     80.49 o
   2   5   1      241.37      273.89     72.11 o
   3   5   1      156.53      144.13     73.64 o
   4   5   1     1417.67     1349.27     90.23 o
   5   5   1      813.70      815.88     82.99 o
   6   5   1       50.53      105.25     91.44 o
   7   5   1       77.19      137.26     72.86 o
   8   5   1      209.19      274.30     82.00 o
   9   5   1      323.73      322.25     95.25 o
  -8   6   1        0.78       56.66     83.63 o
  -7   6   1      666.32      642.16     78.45 o
  -6   6   1      232.80      221.70     74.82 o
  -5   6   1     1622.29     1623.27     72.70 o
  -4   6   1     1017.99     1034.32     70.34 o
  -3   6   1     1476.64     1524.13     99.23 o
  -2   6   1      626.96      645.12     70.77 o
  -1   6   1        7.75       -0.83     73.14 o
   0   6   1      869.72      910.78     83.50 o
   1   6   1        6.81       62.92     78.53 o
   2   6   1      623.58      555.98     67.81 o
   3   6   1     1449.74     1463.16     73.26 o
   4   6   1     1025.82     1088.66     73.31 o
   5   6   1     1610.00     1679.80     97.18 o
   6   6   1      241.04      248.95     85.88 o
   7   6   1      653.70      640.90     82.07 o
   8   6   1        0.92       -2.76     75.02 o
  -8   7   1      134.36      156.28     79.59 o
  -7   7   1      125.79      179.89     80.30 o
  -6   7   1       13.75       32.44     69.93 o
  -5   7   1      384.72      406.87     69.63 o
  -4   7   1      203.56      131.89     64.57 o
  -3   7   1       39.52       61.27     67.55 o
  -2   7   1      103.73      145.65     69.32 o
  -1   7   1      398.49      377.50     78.45 o
   0   7   1      305.50      278.24     71.03 o
   1   7   1      398.64      403.33     63.96 o
   2   7   1       96.27       56.18     65.04 o
   3   7   1       37.74       76.24     64.23 o
   4   7   1      200.09      285.65     70.71 o
   5   7   1      384.57      455.73     82.42 o
   6   7   1       13.76       53.62     94.29 o
   7   7   1      131.70      179.72     80.24 o
   8   7   1      136.36      154.69     76.96 o
  -7   8   1      226.89      179.27     87.94 o
  -6   8   1      137.58      164.89     66.07 o
  -5   8   1      786.93      745.58     78.54 o
  -4   8   1      561.10      535.15     67.67 o
  -3   8   1      718.24      657.86     67.05 o
  -2   8   1      401.15      465.29     70.51 o
  -1   8   1      354.54      301.00     73.34 o
   0   8   1        4.14       88.44     71.97 o
   1   8   1      357.92      319.78     67.98 o
   2   8   1      409.11      352.64     67.91 o
   3   8   1      703.20      751.04     73.88 o
   4   8   1      561.15      558.53     76.77 o
   5   8   1      768.94      767.60     95.94 o
   6   8   1      144.13       62.32     88.27 o
   7   8   1      225.46      193.07     83.62 o
  -5   9   1       47.39       19.36     81.77 o
  -4   9   1      129.86      135.96     75.10 o
  -3   9   1        3.55      101.35     67.57 o
  -2   9   1      436.36      538.73     75.80 o
  -1   9   1       97.90       62.55     67.49 o
   0   9   1       24.25        9.40     74.41 o
   1   9   1       96.13       93.47     70.09 o
   2   9   1      435.93      462.08     71.99 o
   3   9   1        4.51       84.99     75.72 o
   4   9   1      134.86      180.57     82.84 o
   5   9   1       48.89       34.31     79.93 o
  -3  10   1      213.94      180.35     77.56 o
  -2  10   1       27.31       43.92     78.70 o
  -1  10   1       90.53       55.94     71.69 o
   0  10   1       87.35       46.36     78.32 o
   1  10   1       91.61       60.30     80.09 o
   2  10   1       28.13       91.08     75.33 o
   3  10   1      214.54      142.70    106.10 o
   1   0   2      254.75      289.86    125.50 o
   2   0   2      800.39      761.49    124.96 o
   3   0   2       55.21       93.63    122.88 o
   4   0   2       77.56      159.60    106.14 o
   5   0   2      213.50      238.91     78.99 o
   6   0   2     3310.06     3405.32     81.72 o
   7   0   2      126.35      142.61     76.17 o
   8   0   2        0.22       60.67    105.70 o
   9   0   2        0.75      -12.01     79.22 o
  10   0   2       10.12       71.01     83.90 o
 -10   1   2       38.88       60.64     95.43 o
  -9   1   2      709.96      679.00     82.52 o
  -8   1   2     1752.05     1826.04     76.29 o
  -7   1   2      912.84      950.65    106.68 o
  -6   1   2      387.64      533.03     74.18 o
  -5   1   2     1620.07     1736.03     83.51 o
  -4   1   2      372.01      396.69     64.52 o
  -3   1   2      199.63      249.37     69.35 o
  -2   1   2     8781.96     9092.10    279.23 o
  -1   1   2    13431.08    13691.27    470.44 o
   0   1   2      426.94      370.63    199.68 o
   1   1   2    13438.90    12712.14   1555.67 o
   2   1   2     8732.06     8665.15    486.38 o
   3   1   2      179.60      208.23    115.83 o
   4   1   2      368.48      368.10    105.04 o
   5   1   2     1612.00     1639.10    108.67 o
   6   1   2      392.84      429.31     70.32 o
   7   1   2      935.73      908.12     81.10 o
   8   1   2     1732.53     1688.55     81.30 o
   9   1   2      715.61      703.09     75.96 o
  10   1   2       40.04       38.47     83.90 o
 -10   2   2      153.44      226.36    128.55 o
  -9   2   2      234.45      225.94     75.87 o
  -8   2   2      183.44      250.87     82.30 o
  -7   2   2     1041.02     1140.42     69.61 o
  -6   2   2      212.75      273.88     72.61 o
  -5   2   2      173.39      133.43     63.38 o
  -4   2   2     1764.90     1887.73     61.32 o
  -3   2   2       71.37      141.03     69.48 o
  -2   2   2     3074.25     3022.57    134.34 o
  -1   2   2    16758.57    15638.87    174.38 o
   0   2   2       16.59       50.58    133.67 o
   1   2   2    16778.77    16770.71   1039.12 o
   2   2   2     3072.30     3140.17    147.90 o
   3   2   2       58.85       87.35     96.46 o
   4   2   2     1773.30     1859.56     98.08 o
   5   2   2      169.55      266.09    101.29 o
   6   2   2      203.88      221.24     86.89 o
   7   2   2     1045.70     1010.81     65.28 o
   8   2   2      178.34      185.45     66.90 o
   9   2   2      231.19      309.82     76.42 o
  10   2   2      148.90      168.41     79.28 o
 -10   3   2        5.72      -20.79     96.67 o
  -9   3   2      235.96      228.80     72.84 o
  -8   3   2      222.33      224.76     73.66 o
  -7   3   2       72.30       98.04     71.15 o
  -6   3   2     1296.68     1234.72     66.63 o
  -5   3   2      137.97      151.91     55.77 o
  -4   3   2     1145.12     1121.15     69.19 o
  -3   3   2     3824.49     3865.71     78.48 o
  -2   3   2     1863.99     2026.24     84.15 o
  -1   3   2      736.20      772.30    105.22 o
   0   3   2      362.93      363.34    104.46 o
   1   3   2      780.68      765.95    122.49 o
   2   3   2     1894.56     1825.09    128.35 o
   3   3   2     3830.49     3243.59    769.09 o
   4   3   2     1146.68     1134.71     94.65 o
   5   3   2      135.88      207.08     77.89 o
   6   3   2     1310.58     1278.76     81.22 o
   7   3   2       75.35       76.28     64.89 o
   8   3   2      225.32      190.87     63.06 o
   9   3   2      239.92      223.66     79.51 o
  10   3   2        5.68       85.22     79.17 o
  -9   4   2       24.86       89.52     78.52 o
  -8   4   2      682.15      678.17     70.14 o
  -7   4   2      294.11      270.79     66.74 o
  -6   4   2      583.77      718.52     65.17 o
  -5   4   2     1212.73     1309.37     56.66 o
  -4   4   2     1065.33     1103.73     66.49 o
  -3   4   2      251.40      275.45     67.42 o
  -2   4   2     2691.63     2718.31    133.16 o
  -1   4   2     1272.08     1258.58     88.70 o
   0   4   2        0.06        5.35     83.82 o
   1   4   2     1255.97     1206.52     98.61 o
   2   4   2     2683.33     2824.35    114.22 o
   3   4   2      251.84      222.08     71.67 o
   4   4   2     1078.09     1018.97     94.79 o
   5   4   2     1201.81     1127.45     94.56 o
   6   4   2      565.17      592.32     98.14 o
   7   4   2      281.60      244.21     72.50 o
   8   4   2      675.47      629.65     69.04 o
   9   4   2       24.76       -2.88     65.05 o
  -9   5   2       66.78       73.65     68.91 o
  -8   5   2       35.12       49.44     68.19 o
  -7   5   2      717.12      744.60     60.64 o
  -6   5   2      385.43      456.81     71.50 o
  -5   5   2      879.23      959.40     75.80 o
  -4   5   2      158.70      134.79     67.22 o
  -3   5   2      658.16      631.95     64.76 o
  -2   5   2      405.87      507.94     79.66 o
  -1   5   2      238.53      289.61     83.10 o
   0   5   2       78.25       72.01     91.68 o
   1   5   2      243.29      204.70     69.94 o
   2   5   2      429.92      426.01     67.81 o
   3   5   2      675.04      673.04     72.69 o
   4   5   2      157.48      266.86     86.28 o
   5   5   2      874.87     1015.02     92.73 o
   6   5   2      387.72      467.03     90.78 o
   7   5   2      720.33      672.05     97.82 o
   8   5   2       39.26       51.78     79.34 o
   9   5   2       68.28       77.64     91.07 o
  -8   6   2      112.04      141.52     84.14 o
  -7   6   2      133.94      115.19     80.32 o
  -6   6   2      193.04      223.74     74.52 o
  -5   6   2      763.43      758.33     76.41 o
  -4   6   2      181.32      243.03     73.05 o
  -3   6   2      422.43      321.56     67.99 o
  -2   6   2      778.19      745.14     73.36 o
  -1   6   2       25.45       26.27     80.20 o
   0   6   2     6478.13     6639.13     89.20 o
   1   6   2       20.78       27.32     66.19 o
   2   6   2      779.13      717.18     68.95 o
   3   6   2      425.38      354.38     65.93 o
   4   6   2      188.29      239.35     91.98 o
   5   6   2      756.59      812.94     91.92 o
   6   6   2      200.26      290.08     94.26 o
   7   6   2      132.38      106.50     95.85 o
   8   6   2      112.03      136.93     78.78 o
  -8   7   2      124.75      122.25     86.92 o
  -7   7   2       53.44       41.98     74.13 o
  -6   7   2      491.09      518.85     72.30 o
  -5   7   2       18.93       17.39     69.82 o
  -4   7   2     3812.87     3805.22     77.17 o
  -3   7   2      286.07      293.43     67.66 o
  -2   7   2      128.73      218.03     70.45 o
  -1   7   2      106.00      128.61     70.42 o
   0   7   2      316.92      251.13     70.67 o
   1   7   2      100.22       81.42     71.58 o
   2   7   2      128.07      144.78     66.37 o
   3   7   2      283.17      308.53     65.47 o
   4   7   2     3839.08     3695.18    380.10 o
   5   7   2       19.20       15.57     83.16 o
   6   7   2      505.09      432.03     85.71 o
   7   7   2       52.65      105.00    107.73 o
   8   7   2      128.03      157.69     86.28 o
  -7   8   2       80.12      118.97     83.28 o
  -6   8   2      103.12      177.39     74.59 o
  -5   8   2      279.02      246.59     63.78 o
  -4   8   2      295.64      233.21     72.18 o
  -3   8   2      256.64      192.09     71.30 o
  -2   8   2      101.79      127.80     70.23 o
  -1   8   2      129.18      193.70     88.52 o
   0   8   2     1078.31      979.96    122.36 o
   1   8   2      134.09       93.60     66.37 o
   2   8   2      105.02       70.16     67.07 o
   3   8   2      257.16      250.64     69.51 o
   4   8   2      304.61      334.22     82.29 o
   5   8   2      272.31      253.59     79.65 o
   6   8   2      105.27      201.21     98.93 o
   7   8   2       80.54       66.67     71.80 o
  -5   9   2      792.31      871.18     89.19 o
  -4   9   2       33.15       51.76     57.89 o
  -3   9   2      236.78      179.32     67.55 o
  -2   9   2       10.45       57.75     67.26 o
  -1   9   2       46.69       33.74     73.73 o
   0   9   2        0.09       15.50     75.21 o
   1   9   2       46.58       98.81     75.52 o
   2   9   2       12.25        9.04     75.84 o
   3   9   2      235.05      158.49     76.26 o
   4   9   2       34.15       22.65     77.82 o
   5   9   2      789.42      712.77     83.41 o
  -3  10   2       92.62      104.70     72.17 o
  -2  10   2       11.31       40.16     78.18 o
  -1  10   2      174.27      246.77     70.33 o
   0  10   2      264.58      232.79     73.24 o
   1  10   2      176.85      186.44     86.28 o
   2  10   2       10.69       48.10     78.49 o
   3  10   2       89.01       91.92     82.01 o
   1   0   3      399.71      314.92    115.10 o
   2   0   3      137.01      232.54     95.38 o
   3   0   3      120.17      240.92     91.87 o
   4   0   3      443.08      559.71    119.97 o
   5   0   3       16.46       46.75     76.43 o
   6   0   3     1108.76     1098.51     79.54 o
   7   0   3       50.93      141.52     71.89 o
   8   0   3      236.53      201.00     81.79 o
   9   0   3      695.63      689.56     75.15 o
  10   0   3       25.09       97.86     78.18 o
 -10   1   3      264.90      286.71    155.84 o
  -9   1   3      192.55      200.78     75.61 o
  -8   1   3      349.77      473.97     81.10 o
  -7   1   3      413.06      339.03     73.17 o
  -6   1   3      404.21      403.65     82.91 o
  -5   1   3      372.38      425.88     73.92 o
  -4   1   3     2230.14     2345.00     70.18 o
  -3   1   3     1252.64     1260.80     71.89 o
  -2   1   3    15382.56    15827.82    559.00 o
  -1   1   3    14912.17    15792.87    201.89 o
   0   1   3      753.71      737.04    191.15 o
   1   1   3    14913.70    15473.23    269.70 o
   2   1   3    15336.21    15074.43    769.31 o
   3   1   3     1264.22     1267.13    118.79 o
   4   1   3     2223.41     2433.22    167.28 o
   5   1   3      386.07      419.71     91.92 o
   6   1   3      414.22      480.97     73.78 o
   7   1   3      431.09      477.37     67.47 o
   8   1   3      349.15      407.80     72.76 o
   9   1   3      204.80      151.39     91.83 o
  10   1   3      265.96      291.09     78.99 o
 -10   2   3      140.68       43.33     78.29 o
  -9   2   3       76.59      135.97     77.52 o
  -8   2   3        7.08       23.19     91.25 o
  -7   2   3      430.15      427.49     74.04 o
  -6   2   3      330.59      360.50     69.12 o
  -5   2   3     1446.88     1467.89     55.88 o
  -4   2   3     1081.30     1187.50     56.97 o
  -3   2   3     1054.92     1115.18     62.55 o
  -2   2   3     7995.65     8261.67    200.28 o
  -1   2   3      127.76      151.97    130.78 o
   0   2   3      554.68      754.88    133.01 o
   1   2   3      127.34      128.76    131.25 o
   2   2   3     8053.59     7592.03   1034.60 o
   3   2   3     1089.11     1088.96     99.03 o
   4   2   3     1068.57     1147.94    101.88 o
   5   2   3     1427.03     1319.02     90.49 o
   6   2   3      345.72      373.47     88.16 o
   7   2   3      438.68      522.63     70.13 o
   8   2   3        5.27      -20.27     65.93 o
   9   2   3       80.76      172.32     76.26 o
  10   2   3      140.61       41.03     78.48 o
 -10   3   3      228.02      201.02     79.54 o
  -9   3   3      201.04      189.62    100.90 o
  -8   3   3      326.97      328.27     81.73 o
  -7   3   3     1453.72     1349.70     66.24 o
  -6   3   3      310.77      324.12     64.64 o
  -5   3   3     2305.33     2305.61     58.52 o
  -4   3   3      210.50      217.88     52.63 o
  -3   3   3      179.79      145.88     60.89 o
  -2   3   3     1696.62     1534.63     68.96 o
  -1   3   3     1375.78     1429.15    117.23 o
   0   3   3     2108.20     2171.82    128.86 o
   1   3   3     1345.32     1382.89     98.07 o
   2   3   3     1680.13     1359.02    267.12 o
   3   3   3      175.41      173.97    142.01 o
   4   3   3      199.65      234.50    130.23 o
   5   3   3     2303.94     2293.19    101.68 o
   6   3   3      305.12      279.43     71.28 o
   7   3   3     1458.48     1442.23     78.61 o
   8   3   3      328.65      389.44     62.99 o
   9   3   3      195.70      186.92     72.29 o
  10   3   3      238.02      186.29     88.90 o
  -9   4   3       96.24      124.44     83.61 o
  -8   4   3      148.73      186.59     70.45 o
  -7   4   3      949.06      961.05     65.34 o
  -6   4   3     1040.45      994.80     55.46 o
  -5   4   3      322.37      342.29     54.76 o
  -4   4   3     2738.15     2647.72     66.18 o
  -3   4   3      565.38      579.61     63.67 o
  -2   4   3      910.29     1060.75     71.48 o
  -1   4   3     3239.74     3242.07     77.82 o
   0   4   3     2021.55     2231.06    128.51 o
   1   4   3     3198.41     3183.76    284.05 o
   2   4   3      923.31      914.51     97.43 o
   3   4   3      550.59      565.36    136.53 o
   4   4   3     2755.99     2741.35    138.72 o
   5   4   3      326.53      290.18     84.58 o
   6   4   3     1058.18      980.31    101.25 o
   7   4   3      943.11      893.13     99.72 o
   8   4   3      143.93      102.66     77.13 o
   9   4   3      100.87       67.53     81.24 o
  -9   5   3      150.13      129.12     74.07 o
  -8   5   3      105.81      119.45     72.13 o
  -7   5   3      489.13      587.63     68.21 o
  -6   5   3     2424.11     2498.37     63.67 o
  -5   5   3      969.94      942.25     59.05 o
  -4   5   3      775.33      852.00     73.69 o
  -3   5   3     2263.04     2359.26     72.95 o
  -2   5   3      209.21      293.99     69.75 o
  -1   5   3     1130.04     1094.36     78.46 o
   0   5   3      121.00      113.73     74.08 o
   1   5   3     1110.91     1103.87     77.13 o
   2   5   3      205.52      184.88     71.43 o
   3   5   3     2295.95     2224.05     90.64 o
   4   5   3      765.85      778.56     93.56 o
   5   5   3      971.86      932.94     93.46 o
   6   5   3     2444.23     2464.26    101.69 o
   7   5   3      484.34      444.84    101.01 o
   8   5   3      102.30      123.07     75.73 o
   9   5   3      149.22      126.91     82.38 o
  -8   6   3      198.00      221.83     78.04 o
  -7   6   3      193.74      241.05     75.26 o
  -6   6   3      245.22      160.65     59.00 o
  -5   6   3      217.59      242.53     64.49 o
  -4   6   3      287.02      315.62     67.83 o
  -3   6   3     1857.80     2005.38    168.32 o
  -2   6   3      808.48      789.83     71.04 o
  -1   6   3      386.16      324.07     74.27 o
   0   6   3      678.45      712.56     75.44 o
   1   6   3      409.03      439.81     80.50 o
   2   6   3      812.60      687.75     69.15 o
   3   6   3     1889.59     1825.50     92.31 o
   4   6   3      283.49      444.25    123.00 o
   5   6   3      229.19      247.17     81.88 o
   6   6   3      240.37      269.50     93.90 o
   7   6   3      194.07      199.06     96.81 o
   8   6   3      193.42      226.24     76.92 o
  -8   7   3      159.03      154.38     77.61 o
  -7   7   3       18.60       54.59     73.69 o
  -6   7   3      356.66      338.02     59.04 o
  -5   7   3      870.64      919.36     63.08 o
  -4   7   3      896.27      863.84     69.31 o
  -3   7   3      869.65      787.03     69.54 o
  -2   7   3      946.26     1032.40     74.69 o
  -1   7   3       30.36       73.23     72.28 o
   0   7   3      413.76      416.86     79.03 o
   1   7   3       26.33       73.80     66.34 o
   2   7   3      965.40      966.60     67.48 o
   3   7   3      862.97      863.45     74.19 o
   4   7   3      920.73      789.00     84.16 o
   5   7   3      856.79      865.67    114.07 o
   6   7   3      366.10      310.07     87.00 o
   7   7   3       18.53        4.76     99.34 o
   8   7   3      153.18      122.81     77.85 o
  -7   8   3      236.00      209.85     77.54 o
  -6   8   3       21.80       39.39     69.98 o
  -5   8   3      335.76      288.46     64.25 o
  -4   8   3      175.20      188.56     63.17 o
  -3   8   3       49.82      112.92     69.68 o
  -2   8   3      397.60      398.52     66.69 o
  -1   8   3      109.17      112.72     72.42 o
   0   8   3       56.95       71.85     72.13 o
   1   8   3      119.50       86.67     82.43 o
   2   8   3      413.22      424.87     74.74 o
   3   8   3       45.57      117.98     80.87 o
   4   8   3      178.89      177.39     82.02 o
   5   8   3      340.46      351.33    119.03 o
   6   8   3       19.49       48.73     87.03 o
   7   8   3      228.71      237.02    104.44 o
  -5   9   3       69.69       86.93     68.61 o
  -4   9   3      224.56      185.26     61.66 o
  -3   9   3      235.78      220.07     61.26 o
  -2   9   3       69.35       72.68     72.80 o
  -1   9   3      701.38      716.77     83.44 o
   0   9   3      128.79       52.07     71.44 o
   1   9   3      690.77      610.30     72.83 o
   2   9   3       65.97       39.25     82.77 o
   3   9   3      239.30      321.53     78.30 o
   4   9   3      226.51      186.98     78.77 o
   5   9   3       67.74       87.28     87.60 o
  -3  10   3      267.04      191.89     66.10 o
  -2  10   3       25.28      104.77     74.93 o
  -1  10   3      186.02      175.06     66.35 o
   0  10   3      344.42      317.57     77.65 o
   1  10   3      186.85      206.37     86.91 o
   2  10   3       24.99      113.16     79.57 o
   3  10   3      271.59      274.87     81.37 o
   0   0   4    52402.71    59524.98   4221.17 o
   1   0   4      799.38      759.22    116.38 o
   2   0   4     3116.02     3190.63     97.98 o
   3   0   4      510.20      600.75     88.74 o
   4   0   4      471.33      530.69     79.26 o
   5   0   4     1584.85     1604.29    111.73 o
   6   0   4     1133.47     1170.32     70.92 o
   7   0   4      102.30       47.37     87.73 o
   8   0   4       66.20       26.93     87.14 o
   9   0   4      111.19      128.75     81.99 o
  10   0   4      652.69      628.61     87.54 o
 -10   1   4      481.95      462.02     86.77 o
  -9   1   4       79.78       87.43     73.29 o
  -8   1   4      289.26      239.16     72.77 o
  -7   1   4      150.34      115.41    104.90 o
  -6   1   4      114.98      139.98     74.16 o
  -5   1   4      919.67      912.26     63.43 o
  -4   1   4     2877.95     2935.30     68.82 o
  -3   1   4      549.33      558.01     85.03 o
  -2   1   4     1119.38     1129.18     94.54 o
  -1   1   4    34336.66    34051.57   2583.11 o
   0   1   4      500.40      405.12    169.66 o
   1   1   4    34307.50    32506.12    958.24 o
   2   1   4     1127.22     1137.93    127.48 o
   3   1   4      543.41      627.78    110.25 o
   4   1   4     2865.71     2725.37     90.42 o
   5   1   4      905.44      851.52     90.28 o
   6   1   4      111.00      150.76     87.74 o
   7   1   4      150.85      216.44     64.28 o
   8   1   4      291.11      303.75     73.89 o
   9   1   4       71.45      201.13     81.32 o
  10   1   4      475.20      388.71     86.62 o
 -10   2   4      239.14      167.96     78.75 o
  -9   2   4      139.96      216.48     76.34 o
  -8   2   4      374.48      414.78     80.48 o
  -7   2   4       17.86       74.01     81.19 o
  -6   2   4      300.49      340.98     62.93 o
  -5   2   4      622.71      697.32     57.70 o
  -4   2   4      401.20      515.00     56.71 o
  -3   2   4     1006.59     1017.64     66.51 o
  -2   2   4     2890.24     2797.94     92.34 o
  -1   2   4     8698.84     8278.30    275.69 o
   0   2   4     2950.94     2711.73    410.05 o
   1   2   4     8800.57     8027.33    257.64 o
   2   2   4     2879.39     2584.57    245.64 o
   3   2   4     1003.88     1001.23    116.84 o
   4   2   4      415.57      528.69     91.22 o
   5   2   4      633.37      570.57     99.99 o
   6   2   4      294.93      364.05    100.15 o
   7   2   4       19.62       43.81     73.83 o
   8   2   4      369.26      357.06     64.85 o
   9   2   4      149.51      212.27     82.30 o
  10   2   4      239.64      179.90     77.97 o
 -10   3   4      247.40      276.05     77.80 o
  -9   3   4      278.67      262.15     76.18 o
  -8   3   4      188.39      250.83     74.60 o
  -7   3   4        2.65       11.52     67.67 o
  -6   3   4      965.23      992.08     61.96 o
  -5   3   4     2249.74     2309.74     56.06 o
  -4   3   4      476.60      449.02     54.24 o
  -3   3   4     1400.27     1365.74     57.81 o
  -2   3   4     2396.00     2386.38    141.23 o
  -1   3   4      884.71      757.22    104.93 o
   0   3   4      167.07      163.22    110.75 o
   1   3   4      894.48      803.71    110.81 o
   2   3   4     2419.41     2525.62    176.57 o
   3   3   4     1396.57     1478.04    142.44 o
   4   3   4      479.18      489.01    131.80 o
   5   3   4     2216.78     2163.42     85.80 o
   6   3   4      950.55      876.24     99.74 o
   7   3   4        2.31        2.84     74.49 o
   8   3   4      197.13      197.30     60.11 o
   9   3   4      271.71      214.16     66.85 o
  10   3   4      244.99      203.86     88.10 o
  -9   4   4       27.33       79.78     75.88 o
  -8   4   4      654.39      605.06     70.62 o
  -7   4   4      566.98      590.39     63.95 o
  -6   4   4       47.97       51.56     51.81 o
  -5   4   4     1073.47     1126.84     55.26 o
  -4   4   4      178.80      162.19     46.75 o
  -3   4   4     1654.04     1679.19     66.08 o
  -2   4   4      192.91      259.55     77.33 o
  -1   4   4      305.03      293.13     92.07 o
   0   4   4     1775.19     1714.65     87.86 o
   1   4   4      303.45      328.14     80.13 o
   2   4   4      178.35      265.84    139.79 o
   3   4   4     1694.47     1903.87    138.44 o
   4   4   4      175.19      202.81    126.67 o
   5   4   4     1082.74     1223.79    154.40 o
   6   4   4       47.42       87.29     98.08 o
   7   4   4      545.66      515.20    101.37 o
   8   4   4      660.39      653.77     79.10 o
   9   4   4       28.56        1.98     83.88 o
  -9   5   4      399.80      341.76     68.99 o
  -8   5   4      479.19      466.11     65.10 o
  -7   5   4      192.29      227.53     70.68 o
  -6   5   4     1034.00     1009.13     55.58 o
  -5   5   4      949.96      902.97     62.16 o
  -4   5   4      891.06      940.58     61.47 o
  -3   5   4      749.51      746.46     74.61 o
  -2   5   4     1502.69     1537.71    147.21 o
  -1   5   4      594.35      523.60     66.61 o
   0   5   4     1472.33     1490.22    111.62 o
   1   5   4      614.88      608.72     94.81 o
   2   5   4     1483.31     1324.27     95.44 o
   3   5   4      756.50      671.07    127.25 o
   4   5   4      897.89      930.28    139.46 o
   5   5   4      959.95      906.70     82.37 o
   6   5   4     1018.07     1033.11     95.97 o
   7   5   4      197.61      323.85    100.41 o
   8   5   4      484.80      513.25    114.10 o
   9   5   4      400.93      378.00     80.55 o
  -8   6   4       57.48       87.52     86.23 o
  -7   6   4      388.07      377.44     73.25 o
  -6   6   4     1025.28     1056.33     70.12 o
  -5   6   4      461.72      411.36     58.13 o
  -4   6   4      723.81      752.66     61.15 o
  -3   6   4       51.14       70.13     67.31 o
  -2   6   4      713.92      799.85     84.13 o
  -1   6   4      785.12      769.20     75.94 o
   0   6   4        0.07      -19.10     73.39 o
   1   6   4      770.71      838.77     76.65 o
   2   6   4      716.29      716.59     74.91 o
   3   6   4       44.10      103.66     79.31 o
   4   6   4      714.23      597.27     73.75 o
   5   6   4      460.73      420.19     83.42 o
   6   6   4     1021.95     1102.08     92.69 o
   7   6   4      381.98      378.87     97.10 o
   8   6   4       62.90       63.87     99.14 o
  -8   7   4      605.73      603.89     85.19 o
  -7   7   4      361.91      348.26     74.94 o
  -6   7   4       82.46      132.58     66.70 o
  -5   7   4       49.43       98.43     66.13 o
  -4   7   4       68.42       59.22     58.82 o
  -3   7   4      797.13      827.92     74.76 o
  -2   7   4     1865.96     1966.65     77.21 o
  -1   7   4       37.37      106.80     70.99 o
   0   7   4       43.73       13.40     81.39 o
   1   7   4       39.02        8.54     75.36 o
   2   7   4     1827.65     1673.18     76.78 o
   3   7   4      787.62      725.04     75.49 o
   4   7   4       70.44      101.02     89.27 o
   5   7   4       49.19       38.49     83.18 o
   6   7   4       83.53      106.17     84.62 o
   7   7   4      358.19      334.50    101.02 o
   8   7   4      602.04      582.33     78.51 o
  -7   8   4       14.89       -2.01     77.54 o
  -6   8   4       62.39       60.99     66.06 o
  -5   8   4      104.99      110.90     68.19 o
  -4   8   4      252.04      223.98     64.03 o
  -3   8   4      161.54      183.33     61.46 o
  -2   8   4      453.38      582.93     73.78 o
  -1   8   4      548.98      497.60    102.75 o
   0   8   4       40.66       21.15     69.42 o
   1   8   4      553.99      610.73     72.65 o
   2   8   4      466.14      528.77     74.75 o
   3   8   4      149.39      226.91     83.15 o
   4   8   4      250.83      195.49     74.96 o
   5   8   4      103.80      118.26     76.61 o
   6   8   4       61.04       22.18     99.04 o
   7   8   4       17.59      -41.46     82.59 o
  -5   9   4      155.34      233.67     69.20 o
  -4   9   4        4.35       18.27     61.31 o
  -3   9   4      102.00      110.63     64.72 o
  -2   9   4      360.25      281.86     63.76 o
  -1   9   4      120.08      116.10     76.37 o
   0   9   4       43.18       69.49     82.26 o
   1   9   4      116.42      127.47     75.25 o
   2   9   4      370.07      403.80     94.82 o
   3   9   4      101.84      158.29     85.64 o
   4   9   4        5.96      -13.90     84.47 o
   5   9   4      156.59      156.07     87.17 o
  -3  10   4      127.90      124.31     67.65 o
  -2  10   4      292.26      265.30     71.52 o
  -1  10   4       39.40       -5.56     75.64 o
   0  10   4       11.17       55.60     78.32 o
   1  10   4       39.98       52.64     80.22 o
   2  10   4      304.92      308.56     98.74 o
   3  10   4      123.65      100.47     81.27 o
   1   0   5       60.98       64.96    119.44 o
   2   0   5     5596.33     5691.04     95.68 o
   3   0   5       56.49       84.55     79.27 o
   4   0   5     1663.60     1691.59     74.62 o
   5   0   5      320.98      339.79     91.73 o
   6   0   5     1612.65     1632.07     76.07 o
   7   0   5      981.72      914.37     76.37 o
   8   0   5      810.37      779.24     79.30 o
   9   0   5      464.15      493.68     75.89 o
  10   0   5      296.26      284.22     85.94 o
 -10   1   5      180.22      113.19     77.88 o
  -9   1   5       92.18      172.28    115.04 o
  -8   1   5       76.58      100.67     73.00 o
  -7   1   5       99.25      180.62     69.07 o
  -6   1   5      163.00      174.89     73.42 o
  -5   1   5     1795.87     1820.61     64.10 o
  -4   1   5     5672.78     5897.79    111.93 o
  -3   1   5      182.12      188.39     81.18 o
  -2   1   5      619.05      636.35     95.94 o
  -1   1   5     1120.30     1190.76    121.82 o
   0   1   5      101.49      191.36    174.31 o
   1   1   5     1131.63     1144.58    131.39 o
   2   1   5      646.02      700.47    102.92 o
   3   1   5      183.21      162.91     78.04 o
   4   1   5     5744.49     5952.32    156.58 o
   5   1   5     1769.17     1783.93     81.85 o
   6   1   5      163.99      166.37     84.79 o
   7   1   5       92.66      185.26     72.86 o
   8   1   5       72.31      152.11     67.11 o
   9   1   5       90.16      158.29     74.12 o
  10   1   5      178.13      193.14     78.52 o
 -10   2   5      207.16      282.79     98.15 o
  -9   2   5       95.00      117.39     94.33 o
  -8   2   5      230.17      272.36     73.00 o
  -7   2   5     2375.64     2413.48    108.53 o
  -6   2   5     1655.95     1677.67     56.12 o
  -5   2   5      182.61      202.84     53.10 o
  -4   2   5      989.72      971.58     56.33 o
  -3   2   5      666.65      672.63     65.01 o
  -2   2   5     3597.22     3622.23    135.48 o
  -1   2   5    10221.44     9690.62    366.60 o
   0   2   5     2936.40     2747.10    147.97 o
   1   2   5    10284.49     8942.48    145.67 o
   2   2   5     3578.29     3411.89    124.78 o
   3   2   5      660.05      591.30    105.81 o
   4   2   5      999.40     1005.70     90.58 o
   5   2   5      181.23      206.60     86.66 o
   6   2   5     1651.43     1680.30     76.89 o
   7   2   5     2390.27     2524.86    106.26 o
   8   2   5      226.78      312.30     63.50 o
   9   2   5       93.15      107.96     74.97 o
  10   2   5      191.20      193.04     87.37 o
 -10   3   5      104.38      185.08     87.74 o
  -9   3   5       41.26       47.11     83.85 o
  -8   3   5       72.57       69.44     74.08 o
  -7   3   5     1395.63     1405.22     69.52 o
  -6   3   5      124.20       98.58     49.62 o
  -5   3   5      970.57      916.96     52.08 o
  -4   3   5     1922.80     1898.32     58.88 o
  -3   3   5     7224.53     7407.50    182.52 o
  -2   3   5      506.73      457.01     76.61 o
  -1   3   5       78.79       88.56     89.64 o
   0   3   5     1257.47     1488.28    102.58 o
   1   3   5       76.17       92.16     98.31 o
   2   3   5      496.50      528.91    100.59 o
   3   3   5     7237.52     6399.34    729.95 o
   4   3   5     1939.42     1787.43    145.41 o
   5   3   5      988.33      943.45    129.16 o
   6   3   5      114.98      188.97     93.52 o
   7   3   5     1392.04     1345.42     83.55 o
   8   3   5       75.63      111.61     62.34 o
   9   3   5       39.11       31.36     71.19 o
  10   3   5       98.46      143.23     75.81 o
  -9   4   5       39.22       77.39     75.94 o
  -8   4   5      510.38      457.75     65.42 o
  -7   4   5      351.77      368.02     64.25 o
  -6   4   5      170.64      210.60     56.76 o
  -5   4   5      959.95      998.45     51.08 o
  -4   4   5       87.97       93.44     52.82 o
  -3   4   5      364.41      361.99     51.73 o
  -2   4   5      227.21      169.02     84.78 o
  -1   4   5     3937.41     3863.28     94.98 o
   0   4   5      887.84      825.92     83.32 o
   1   4   5     3932.88     4076.60    101.64 o
   2   4   5      225.69      174.10     98.78 o
   3   4   5      360.23      345.57    108.78 o
   4   4   5       88.52      106.82    103.26 o
   5   4   5      963.73     1050.05    132.10 o
   6   4   5      171.11      136.93     97.27 o
   7   4   5      344.85      311.83    100.48 o
   8   4   5      491.89      439.12    104.76 o
   9   4   5       37.35      104.93     73.62 o
  -9   5   5       44.42       34.21     71.89 o
  -8   5   5      506.06      503.70     71.20 o
  -7   5   5       78.39      124.04     58.93 o
  -6   5   5     2006.54     2077.68     61.74 o
  -5   5   5       54.52       73.29     53.73 o
  -4   5   5     1090.68     1103.75     54.87 o
  -3   5   5      480.99      456.94     48.59 o
  -2   5   5      582.74      576.67     66.02 o
  -1   5   5     3076.30     3243.08    148.16 o
   0   5   5        1.04       25.30     76.02 o
   1   5   5     3115.49     3067.36    117.55 o
   2   5   5      591.68      570.86    106.73 o
   3   5   5      474.52      501.78    103.84 o
   4   5   5     1066.98     1046.42    128.54 o
   5   5   5       57.37      148.13     89.96 o
   6   5   5     1998.14     2007.42     98.14 o
   7   5   5       77.56       64.24     92.18 o
   8   5   5      512.67      469.26    107.95 o
   9   5   5       41.84       70.99     90.42 o
  -8   6   5      215.32      213.32     77.17 o
  -7   6   5      471.95      468.29     65.35 o
  -6   6   5     1610.61     1593.57     65.55 o
  -5   6   5      882.49      851.40     61.89 o
  -4   6   5      468.27      466.23     57.57 o
  -3   6   5      199.45      238.98     62.50 o
  -2   6   5     1369.31     1330.68     95.53 o
  -1   6   5      139.45      238.61     73.76 o
   0   6   5      396.02      442.35     81.38 o
   1   6   5      137.69      165.67     73.70 o
   2   6   5     1351.95     1079.95    125.33 o
   3   6   5      196.35      189.51     80.06 o
   4   6   5      455.62      528.47     89.97 o
   5   6   5      862.97      926.22    124.27 o
   6   6   5     1600.09     1485.93     86.97 o
   7   6   5      474.48      531.25     97.39 o
   8   6   5      214.22      170.42    107.98 o
  -8   7   5       91.95       84.67     78.83 o
  -7   7   5      248.38      273.16     69.99 o
  -6   7   5       70.49      109.03     63.02 o
  -5   7   5        0.40       -9.26     66.40 o
  -4   7   5      898.01      894.86     59.83 o
  -3   7   5      895.75      908.02     64.86 o
  -2   7   5      626.02      537.12     93.44 o
  -1   7   5      501.40      514.95     72.22 o
   0   7   5     2789.39     2780.92     93.38 o
   1   7   5      497.06      458.19     73.56 o
   2   7   5      622.40      648.98     91.21 o
   3   7   5      907.83      920.54     92.32 o
   4   7   5      888.77      876.81    145.93 o
   5   7   5        0.51       91.20     93.62 o
   6   7   5       68.79      109.73     85.47 o
   7   7   5      258.20      260.19    107.49 o
   8   7   5       95.88      115.48    111.11 o
  -7   8   5      426.11      467.55     85.83 o
  -6   8   5      146.36      207.17     66.58 o
  -5   8   5      275.83      248.20     62.34 o
  -4   8   5      147.10      102.92     59.07 o
  -3   8   5      238.93      257.44     61.34 o
  -2   8   5       17.67      -15.91     60.90 o
  -1   8   5       51.37      108.88     72.69 o
   0   8   5      251.01      194.26     73.22 o
   1   8   5       53.95      159.55     73.08 o
   2   8   5       21.22      -21.82     74.81 o
   3   8   5      243.36      240.11     82.06 o
   4   8   5      133.70      170.91     92.23 o
   5   8   5      273.40      319.52     95.02 o
   6   8   5      144.26      133.84     80.45 o
   7   8   5      433.03      445.81     93.92 o
  -5   9   5       21.55       29.42     72.13 o
  -4   9   5      159.56      153.88     65.65 o
  -3   9   5      111.63       96.11     63.16 o
  -2   9   5      373.19      364.36     63.26 o
  -1   9   5      547.80      612.26     80.43 o
   0   9   5        4.74       -4.62     74.43 o
   1   9   5      542.83      656.87     82.17 o
   2   9   5      362.68      437.79     85.30 o
   3   9   5      114.10      225.47     86.10 o
   4   9   5      154.18      110.18     83.91 o
   5   9   5       21.72       38.41     88.53 o
  -3  10   5       14.41       36.36     72.60 o
  -2  10   5      124.08      148.73     73.41 o
  -1  10   5      179.07      227.95     79.15 o
   0  10   5      238.03      226.16     86.69 o
   1  10   5      178.79      276.51     80.12 o
   2  10   5      130.32      157.57     88.51 o
   3  10   5       15.91       58.89    150.19 o
   0   0   6       28.08       35.91    162.58 o
   1   0   6      251.67      215.63    112.72 o
   2   0   6       57.22       77.47     78.71 o
   3   0   6     1545.72     1550.22     81.00 o
   4   0   6      138.96      226.83     77.97 o
   5   0   6     2487.88     2512.76     72.49 o
   6   0   6      438.40      400.83    100.84 o
   7   0   6      280.42      309.50     74.29 o
   8   0   6       45.95      186.99     87.32 o
   9   0   6      109.75      124.68     75.20 o
  10   0   6      170.11      217.41     77.99 o
 -10   1   6      162.22      237.70     86.20 o
  -9   1   6       87.59       -7.35     75.50 o
  -8   1   6      878.06      828.02     74.17 o
  -7   1   6     1019.62     1032.69     76.38 o
  -6   1   6      243.00      301.94     72.96 o
  -5   1   6     1913.03     1915.83     72.21 o
  -4   1   6     1852.17     1969.55     70.33 o
  -3   1   6     4758.61     4901.43    101.16 o
  -2   1   6     9854.54    10077.95    251.11 o
  -1   1   6     1528.94     1428.00    146.76 o
   0   1   6       85.63       84.71    161.78 o
   1   1   6     1535.75     1562.92    132.86 o
   2   1   6     9809.87     9497.33    517.42 o
   3   1   6     4751.55     4825.66     91.48 o
   4   1   6     1876.52     1923.81     77.86 o
   5   1   6     1924.03     1985.10     79.93 o
   6   1   6      232.39      297.42     82.39 o
   7   1   6     1033.06     1078.56     89.98 o
   8   1   6      868.72      830.24     66.99 o
   9   1   6       88.34      112.86     73.80 o
  10   1   6      162.41      236.25     76.43 o
 -10   2   6       13.89        2.68     88.34 o
  -9   2   6      106.48       31.12     83.13 o
  -8   2   6      184.27      234.74     72.39 o
  -7   2   6      651.01      775.99     73.77 o
  -6   2   6      558.07      546.73     55.28 o
  -5   2   6      806.55      833.59     54.31 o
  -4   2   6       61.67      142.96     61.45 o
  -3   2   6     2969.32     3268.05     77.95 o
  -2   2   6     1930.04     1885.64    153.00 o
  -1   2   6     3109.31     3062.38    114.27 o
   0   2   6      965.64     1076.88    126.96 o
   1   2   6     3065.55     3247.11    161.14 o
   2   2   6     1906.65     1709.49    168.92 o
   3   2   6     2943.45     2946.81    116.49 o
   4   2   6       62.85      134.88     95.21 o
   5   2   6      826.23      922.97     99.91 o
   6   2   6      553.35      575.23     69.99 o
   7   2   6      671.53      655.74     79.32 o
   8   2   6      179.89      202.71     61.64 o
   9   2   6      102.36      115.62     66.73 o
  10   2   6       12.83      -60.23     85.07 o
 -10   3   6        2.52      -17.93     98.73 o
  -9   3   6     1030.09      952.08     79.50 o
  -8   3   6      416.04      450.88     70.80 o
  -7   3   6      215.39      278.92     61.11 o
  -6   3   6      549.54      557.00     51.06 o
  -5   3   6      307.78      355.70     51.49 o
  -4   3   6     2361.01     2463.82     54.65 o
  -3   3   6      359.72      381.85     60.48 o
  -2   3   6     2078.10     2032.59    104.49 o
  -1   3   6     3285.99     3286.79     97.71 o
   0   3   6      816.62      731.48    109.33 o
   1   3   6     3247.32     3213.50    105.41 o
   2   3   6     2058.21     2116.72    221.31 o
   3   3   6      349.59      373.07    123.18 o
   4   3   6     2300.28     2248.61    147.33 o
   5   3   6      303.94      285.31    130.17 o
   6   3   6      564.35      485.05    149.03 o
   7   3   6      211.50      236.21    145.62 o
   8   3   6      419.46      381.81     71.08 o
   9   3   6     1028.62      892.29     66.33 o
  10   3   6        2.08       44.70    112.09 o
  -9   4   6       95.53      108.51     71.48 o
  -8   4   6      290.57      332.18     72.65 o
  -7   4   6      666.99      661.58     56.32 o
  -6   4   6      326.57      348.01     49.76 o
  -5   4   6      335.47      344.47     52.49 o
  -4   4   6      923.04      935.75     50.53 o
  -3   4   6      503.03      434.30     55.90 o
  -2   4   6     1041.56     1256.59    103.83 o
  -1   4   6      393.41      347.85     76.69 o
   0   4   6       83.36       10.97     80.76 o
   1   4   6      394.94      400.65     90.34 o
   2   4   6     1039.39      950.55     82.81 o
   3   4   6      481.59      374.46     84.34 o
   4   4   6      915.80      791.15    109.53 o
   5   4   6      337.94      368.62    131.40 o
   6   4   6      324.47      358.72    131.23 o
   7   4   6      670.06      623.63     99.50 o
   8   4   6      282.11      343.73    114.21 o
   9   4   6      101.60       83.01     80.33 o
  -9   5   6      105.02      114.55     76.46 o
  -8   5   6      437.52      442.27     63.58 o
  -7   5   6      446.32      445.01     57.68 o
  -6   5   6        4.09       46.31     55.77 o
  -5   5   6     1004.32     1006.81     50.68 o
  -4   5   6      627.53      681.93     52.80 o
  -3   5   6     1340.56     1398.10     60.52 o
  -2   5   6       14.94       34.81     73.34 o
  -1   5   6      424.54      518.18     76.85 o
   0   5   6     5069.77     5173.93     99.64 o
   1   5   6      420.04      490.32     92.15 o
   2   5   6       13.17      -25.56    131.05 o
   3   5   6     1338.77     1245.36    107.60 o
   4   5   6      625.60      607.31    104.17 o
   5   5   6     1001.19      915.99    126.98 o
   6   5   6        4.88       20.43     82.71 o
   7   5   6      456.82      458.79     95.01 o
   8   5   6      435.85      366.96    102.75 o
   9   5   6      103.73      122.39     79.37 o
  -8   6   6       75.00       86.26     84.56 o
  -7   6   6       63.11       76.45     63.71 o
  -6   6   6       51.12       40.15     60.38 o
  -5   6   6     1229.23     1208.55     67.10 o
  -4   6   6     1150.03     1224.60     64.53 o
  -3   6   6      142.61      183.00     57.47 o
  -2   6   6      551.46      613.40     59.76 o
  -1   6   6     1242.89     1326.24    111.10 o
   0   6   6     1363.19     1557.70    129.45 o
   1   6   6     1264.12     1144.38    108.59 o
   2   6   6      549.62      515.02    107.01 o
   3   6   6      146.74      198.92    125.72 o
   4   6   6     1136.53     1119.75     84.68 o
   5   6   6     1261.99     1245.94     85.26 o
   6   6   6       58.90       96.43     82.76 o
   7   6   6       61.96       21.13     86.00 o
   8   6   6       77.41       57.17     99.10 o
  -8   7   6       52.32      101.58     83.97 o
  -7   7   6      166.64      184.84     69.96 o
  -6   7   6      293.64      256.59     66.70 o
  -5   7   6       26.96      117.73     66.08 o
  -4   7   6      318.92      376.13     60.27 o
  -3   7   6       52.64      146.53     61.30 o
  -2   7   6      636.25      675.86     67.71 o
  -1   7   6     1166.19     1114.74     92.03 o
   0   7   6      126.10      107.40     79.50 o
   1   7   6     1138.06     1073.63     73.88 o
   2   7   6      640.70      670.09     82.27 o
   3   7   6       52.39      -10.71     80.20 o
   4   7   6      329.54      286.84     82.96 o
   5   7   6       27.56       14.40     93.88 o
   6   7   6      302.80      367.24     86.66 o
   7   7   6      163.26      156.78     99.08 o
   8   7   6       52.70       63.71    104.28 o
  -7   8   6      193.60      176.88     72.24 o
  -6   8   6      253.21      292.67     69.98 o
  -5   8   6      639.95      656.94     63.87 o
  -4   8   6      209.56      247.11     65.85 o
  -3   8   6      369.55      415.73     64.34 o
  -2   8   6      107.67       59.52     74.20 o
  -1   8   6      469.26      430.34     70.57 o
   0   8   6     1238.62     1206.13    118.87 o
   1   8   6      467.56      431.48     80.99 o
   2   8   6      108.94      221.93     90.53 o
   3   8   6      372.53      407.10     81.82 o
   4   8   6      226.14      200.72     74.59 o
   5   8   6      627.69      651.33     88.42 o
   6   8   6      251.44      201.54     88.13 o
   7   8   6      191.61      150.98    104.10 o
  -5   9   6       61.05       48.32     68.98 o
  -4   9   6        1.23       52.84     62.03 o
  -3   9   6      303.20      329.70     64.26 o
  -2   9   6      151.72      207.43     67.28 o
  -1   9   6       21.25      -82.85     82.85 o
   0   9   6      427.89      518.01     75.40 o
   1   9   6       20.23      124.44    101.12 o
   2   9   6      156.69      261.54     83.47 o
   3   9   6      301.82      295.79     78.10 o
   4   9   6        1.63       41.94     76.85 o
   5   9   6       66.60      144.43     80.10 o
  -3  10   6       79.42       38.04     71.92 o
  -2  10   6       20.86       44.25     76.31 o
  -1  10   6       23.98      -63.42     79.97 o
   0  10   6        2.01      -49.49     78.93 o
   1  10   6       25.88       45.06     87.69 o
   2  10   6       23.89       56.88     88.59 o
   3  10   6       73.93       67.71     80.64 o
   1   0   7       69.19      112.41    102.71 o
   2   0   7      452.75      401.16     87.40 o
   3   0   7       39.00       51.12     64.15 o
   4   0   7     1985.49     1997.77     81.58 o
   5   0   7       83.63       73.36     71.27 o
   6   0   7      343.79      406.42     84.38 o
   7   0   7     1256.34     1331.62     68.58 o
   8   0   7      517.88      559.01     75.65 o
   9   0   7        7.91      -55.01     74.28 o
  10   0   7        1.94       12.58     83.31 o
 -10   1   7      326.29      296.20     79.16 o
  -9   1   7      437.24      490.02     83.86 o
  -8   1   7      102.78      126.18     70.71 o
  -7   1   7     1094.22     1018.30     68.82 o
  -6   1   7      880.51      917.86     61.11 o
  -5   1   7      327.66      348.43     60.23 o
  -4   1   7     2586.33     2619.27     71.17 o
  -3   1   7      118.25      106.98     66.69 o
  -2   1   7     3830.79     3797.48     91.24 o
  -1   1   7      493.42      512.68    137.86 o
   0   1   7     1553.28     1349.35    141.46 o
   1   1   7      501.05      392.84    114.53 o
   2   1   7     3801.16     3910.83    117.11 o
   3   1   7      118.33       78.41     77.59 o
   4   1   7     2596.57     2589.39     66.24 o
   5   1   7      323.70      332.17     72.79 o
   6   1   7      868.58      847.78     93.95 o
   7   1   7     1106.86      990.90     88.71 o
   8   1   7       99.39      147.45     72.64 o
   9   1   7      454.04      399.09     74.86 o
  10   1   7      325.68      345.89     84.61 o
 -10   2   7      231.29      280.13     88.63 o
  -9   2   7       77.81       59.85     83.36 o
  -8   2   7      213.04      319.92     73.56 o
  -7   2   7      456.52      502.96     73.08 o
  -6   2   7      134.38      148.70     51.96 o
  -5   2   7     2413.07     2457.96     52.33 o
  -4   2   7      433.49      531.15     58.06 o
  -3   2   7      370.58      364.84     75.64 o
  -2   2   7     1239.58     1105.71    114.85 o
  -1   2   7     5517.51     5778.78    135.85 o
   0   2   7     2283.67     1808.31    122.24 o
   1   2   7     5444.25     5098.13    253.19 o
   2   2   7     1236.71     1188.69    100.24 o
   3   2   7      370.60      326.04    104.14 o
   4   2   7      429.52      542.76    102.65 o
   5   2   7     2359.91     2325.53     92.19 o
   6   2   7      133.76      191.94     68.93 o
   7   2   7      457.57      512.10     82.34 o
   8   2   7      200.20      170.18     86.86 o
   9   2   7       81.46      118.57     66.48 o
  10   2   7      224.08      195.08    108.02 o
 -10   3   7       24.50       29.46     90.09 o
  -9   3   7      525.19      472.34     94.89 o
  -8   3   7       40.83       91.31     74.77 o
  -7   3   7      419.78      435.47     52.19 o
  -6   3   7      227.76      264.09     51.43 o
  -5   3   7      910.69      973.93     52.99 o
  -4   3   7     1441.88     1508.48     70.91 o
  -3   3   7     7571.32     8021.36    136.87 o
  -2   3   7     2333.86     2442.29    113.32 o
  -1   3   7      920.92      764.27     82.98 o
   0   3   7      440.24      483.52     96.36 o
   1   3   7      925.65      937.84    104.21 o
   2   3   7     2383.86     2450.34    159.82 o
   3   3   7     7570.00     7265.58    108.81 o
   4   3   7     1461.91     1382.50    128.97 o
   5   3   7      932.67     1004.69    138.10 o
   6   3   7      233.38      246.50    149.18 o
   7   3   7      443.67      358.68    105.23 o
   8   3   7       43.16       81.23     89.02 o
   9   3   7      538.69      484.29     82.82 o
  10   3   7       25.64       74.77     92.01 o
  -9   4   7      137.65      149.42     71.09 o
  -8   4   7      168.77      196.13     67.01 o
  -7   4   7     1012.70     1008.84     59.37 o
  -6   4   7      525.54      503.24     49.98 o
  -5   4   7      235.48      273.13     48.41 o
  -4   4   7       38.82       73.47     46.23 o
  -3   4   7      608.09      614.91     58.82 o
  -2   4   7       34.58       81.99     70.06 o
  -1   4   7     4980.08     4469.94    113.46 o
   0   4   7      299.63      320.69     87.30 o
   1   4   7     4916.01     5006.90     94.00 o
   2   4   7       36.04      100.99     85.61 o
   3   4   7      611.42      640.49     94.42 o
   4   4   7       33.33       28.96    126.94 o
   5   4   7      246.62      216.26    129.95 o
   6   4   7      530.49      516.84    142.74 o
   7   4   7      995.86      964.15    154.71 o
   8   4   7      165.54      117.01    108.43 o
   9   4   7      126.06      123.49     75.11 o
  -9   5   7       11.72       33.16     74.88 o
  -8   5   7      132.30      187.47     73.69 o
  -7   5   7      205.66      235.82     58.29 o
  -6   5   7      230.24      247.51     57.16 o
  -5   5   7      232.86      227.27     47.30 o
  -4   5   7     1466.51     1467.29     52.35 o
  -3   5   7     1550.50     1673.93     54.66 o
  -2   5   7      292.55      298.12     74.69 o
  -1   5   7      946.35      946.10     74.23 o
   0   5   7       15.81       53.50     76.87 o
   1   5   7      946.40      939.34     79.32 o
   2   5   7      284.24      189.67     77.16 o
   3   5   7     1533.40     1651.08    130.52 o
   4   5   7     1458.93     1416.18    104.98 o
   5   5   7      230.34      196.53    123.83 o
   6   5   7      243.79      195.86    129.83 o
   7   5   7      213.27      303.57    103.07 o
   8   5   7      132.16      133.30    101.85 o
   9   5   7       11.84       14.04     77.50 o
  -8   6   7      328.71      330.70     85.37 o
  -7   6   7      107.85      129.57     69.17 o
  -6   6   7        9.05       35.03     60.46 o
  -5   6   7      315.12      325.15     65.33 o
  -4   6   7      204.06      265.64     55.08 o
  -3   6   7      306.59      312.72     55.86 o
  -2   6   7      731.45      768.10     61.60 o
  -1   6   7      956.89      989.52    114.49 o
   0   6   7      646.54      588.66     73.96 o
   1   6   7      945.55      792.47    105.02 o
   2   6   7      729.99      704.62    105.96 o
   3   6   7      315.61      200.26    102.77 o
   4   6   7      202.66      144.67    123.72 o
   5   6   7      316.66      288.40     95.31 o
   6   6   7        9.15      -38.83     80.96 o
   7   6   7      103.52       76.90     92.18 o
   8   6   7      332.39      292.56    101.42 o
  -7   7   7      115.05      159.05     69.72 o
  -6   7   7      397.26      467.88     67.64 o
  -5   7   7      279.51      259.65     63.32 o
  -4   7   7       37.18       52.48     61.75 o
  -3   7   7       89.64       44.67     56.62 o
  -2   7   7      761.26      703.50     69.14 o
  -1   7   7       71.54       87.86     76.44 o
   0   7   7      392.69      367.18     74.39 o
   1   7   7       72.75       14.83     81.29 o
   2   7   7      754.55      749.62     76.52 o
   3   7   7       82.53      209.39     90.23 o
   4   7   7       42.74       53.22     80.39 o
   5   7   7      277.66      256.55     84.16 o
   6   7   7      395.80      421.88     85.17 o
   7   7   7      117.97      172.31     99.84 o
  -6   8   7      152.96      157.83     65.54 o
  -5   8   7      135.01      189.00     68.29 o
  -4   8   7       35.64       71.46     63.86 o
  -3   8   7      263.89      270.92     68.52 o
  -2   8   7      197.03      266.33     74.93 o
  -1   8   7      434.49      429.04     79.96 o
   0   8   7      299.87      331.39     80.38 o
   1   8   7      443.02      512.14     82.25 o
   2   8   7      201.50      241.60     74.63 o
   3   8   7      270.23      243.16     74.94 o
   4   8   7       35.26       38.52     81.67 o
   5   8   7      138.24      104.42     94.77 o
   6   8   7      153.04      182.97    100.36 o
  -5   9   7        9.31       25.06     68.16 o
  -4   9   7      103.53      152.73     64.22 o
  -3   9   7     1276.10     1241.60     83.07 o
  -2   9   7       29.93       60.96     66.08 o
  -1   9   7      201.21      182.52    100.76 o
   0   9   7      108.10       64.82     83.36 o
   1   9   7      200.27      182.87     75.87 o
   2   9   7       27.69       14.11     85.31 o
   3   9   7     1289.04     1274.27    136.85 o
   4   9   7      101.73      128.53     78.15 o
   5   9   7        9.44       -4.88     82.79 o
  -3  10   7      160.98      155.42     65.93 o
  -2  10   7      172.36      222.92     79.94 o
  -1  10   7      953.88      964.50     89.72 o
   0  10   7      591.21      672.76     80.20 o
   1  10   7      958.57      955.19     82.76 o
   2  10   7      176.44      220.92     97.75 o
   3  10   7      163.91       74.96     89.77 o
   0   0   8     7705.77     7210.08    173.34 o
   1   0   8      316.23      274.29     99.47 o
   2   0   8     1665.26     1645.56     80.02 o
   3   0   8      188.79      222.18     61.12 o
   4   0   8      612.85      721.02     74.00 o
   5   0   8     4390.73     4430.55    103.40 o
   6   0   8      509.90      558.85     81.63 o
   7   0   8       16.04        3.45     84.86 o
   8   0   8      336.87      338.74     68.32 o
   9   0   8      188.07      237.49     73.51 o
  10   0   8      185.20      206.31     77.54 o
 -10   1   8      980.30      887.76     88.20 o
  -9   1   8     1318.21     1338.02     78.33 o
  -8   1   8     1043.62     1002.66     83.65 o
  -7   1   8      449.09      417.80     66.75 o
  -6   1   8        8.53       18.63     61.75 o
  -5   1   8      369.23      420.07     63.79 o
  -4   1   8      431.79      507.83     63.49 o
  -3   1   8     2086.24     2065.06     68.82 o
  -2   1   8     5059.80     5086.93    118.18 o
  -1   1   8      125.66      211.03    146.56 o
   0   1   8     2373.03     2185.44    204.71 o
   1   1   8      126.50      122.93    121.82 o
   2   1   8     5116.57     5238.91    146.72 o
   3   1   8     2089.06     2145.04     77.36 o
   4   1   8      425.53      491.90     59.30 o
   5   1   8      369.73      406.22     74.02 o
   6   1   8        9.34       -6.05     90.58 o
   7   1   8      447.94      393.43    100.39 o
   8   1   8     1053.76     1043.79     97.18 o
   9   1   8     1311.26     1333.49     72.67 o
  10   1   8      967.66      809.48     79.46 o
 -10   2   8      161.48       98.66     80.69 o
  -9   2   8      247.77      326.34     76.38 o
  -8   2   8      145.05      127.06     69.15 o
  -7   2   8      265.85      353.41     55.35 o
  -6   2   8     1341.60     1346.06     53.52 o
  -5   2   8      767.35      786.69     53.23 o
  -4   2   8     1425.87     1457.81     64.54 o
  -3   2   8      352.15      427.87     63.17 o
  -2   2   8      521.56      550.29     82.75 o
  -1   2   8     5748.34     6070.15    144.25 o
   0   2   8     3296.02     3385.16    172.58 o
   1   2   8     5726.99     5322.62    108.60 o
   2   2   8      529.70      593.80     97.10 o
   3   2   8      356.40      453.44     85.46 o
   4   2   8     1420.25     1311.63     96.93 o
   5   2   8      767.38      767.96    110.52 o
   6   2   8     1364.78     1309.02     73.28 o
   7   2   8      271.29      374.75     74.05 o
   8   2   8      142.69      106.19     86.51 o
   9   2   8      242.35      226.35     65.23 o
  10   2   8      164.09       42.78     77.94 o
 -10   3   8      235.03      344.04     89.06 o
  -9   3   8      328.03      320.83     77.34 o
  -8   3   8      216.95      271.90     74.78 o
  -7   3   8      487.54      517.67     54.82 o
  -6   3   8      625.61      659.72     51.88 o
  -5   3   8      686.74      700.31     49.32 o
  -4   3   8      449.21      435.59     54.13 o
  -3   3   8      616.64      606.18     55.69 o
  -2   3   8     5390.78     5769.62    206.86 o
  -1   3   8     3708.47     3443.41    166.36 o
   0   3   8     7320.37     7132.30    431.18 o
   1   3   8     3683.94     3707.79    504.32 o
   2   3   8     5392.79     5034.80    101.30 o
   3   3   8      614.48      565.15     86.04 o
   4   3   8      466.51      403.59     85.73 o
   5   3   8      693.26      600.00    136.92 o
   6   3   8      609.65      568.11    133.47 o
   7   3   8      480.36      466.74     99.98 o
   8   3   8      221.02      205.55    113.53 o
   9   3   8      319.30      288.89     78.70 o
  10   3   8      224.41      174.53     91.34 o
  -9   4   8      149.71      191.06     85.16 o
  -8   4   8      247.41      219.78     61.91 o
  -7   4   8       28.78       80.60     53.87 o
  -6   4   8      285.69      356.85     50.52 o
  -5   4   8     3050.19     3159.49     63.28 o
  -4   4   8      661.82      705.39     54.80 o
  -3   4   8     1304.19     1310.86     68.15 o
  -2   4   8      497.15      492.05     74.87 o
  -1   4   8      153.00      237.17     75.94 o
   0   4   8     3380.17     3464.80    359.08 o
   1   4   8      154.52      210.86     89.85 o
   2   4   8      510.00      496.75     78.89 o
   3   4   8     1342.68     1357.04     86.55 o
   4   4   8      652.79      647.56     89.73 o
   5   4   8     3057.97     3133.40    141.10 o
   6   4   8      285.74      240.67    152.51 o
   7   4   8       25.85       91.37    130.05 o
   8   4   8      265.88      217.43     81.71 o
   9   4   8      149.43      120.81     96.41 o
  -9   5   8      289.98      279.38     74.52 o
  -8   5   8        6.62      -11.69     70.13 o
  -7   5   8        0.03       22.30     52.45 o
  -6   5   8      464.47      486.33     51.51 o
  -5   5   8       29.23       26.54     51.50 o
  -4   5   8      242.81      283.15     46.65 o
  -3   5   8     1343.39     1341.04     58.82 o
  -2   5   8     2960.99     2826.75    158.21 o
  -1   5   8       42.09       63.62     71.97 o
   0   5   8     1264.24     1177.53    140.91 o
   1   5   8       44.43      112.61     85.50 o
   2   5   8     2920.62     3007.85     91.14 o
   3   5   8     1324.38     1367.30     90.15 o
   4   5   8      244.73      349.66    125.17 o
   5   5   8       31.13       46.68    120.10 o
   6   5   8      449.56      536.71    148.80 o
   7   5   8        0.19        6.61     85.49 o
   8   5   8        8.21       45.29     96.52 o
   9   5   8      293.63      296.18     92.01 o
  -8   6   8      184.61      188.13     67.69 o
  -7   6   8      374.78      454.52     60.64 o
  -6   6   8      420.66      476.47     64.55 o
  -5   6   8      396.37      381.72     53.27 o
  -4   6   8      235.96      275.47     55.27 o
  -3   6   8      333.81      322.82     54.72 o
  -2   6   8      726.92      730.41     73.98 o
  -1   6   8      324.71      443.73    114.28 o
   0   6   8     1132.82     1098.70     74.99 o
   1   6   8      332.72      380.90     88.81 o
   2   6   8      740.92      618.90    106.68 o
   3   6   8      327.93      351.45    104.77 o
   4   6   8      235.01      267.34    104.49 o
   5   6   8      397.36      393.14    127.78 o
   6   6   8      417.49      338.02     84.96 o
   7   6   8      372.49      291.53     85.75 o
   8   6   8      190.53      239.27    100.84 o
  -7   7   8      481.23      525.61     70.48 o
  -6   7   8        2.37       41.64     62.31 o
  -5   7   8       28.01       33.06     62.07 o
  -4   7   8      114.85       96.26     64.04 o
  -3   7   8      935.22      913.07     61.55 o
  -2   7   8      380.70      425.59     81.11 o
  -1   7   8      387.93      350.67     74.42 o
   0   7   8      316.74      397.54     80.97 o
   1   7   8      394.84      460.01    131.12 o
   2   7   8      374.01      354.28    105.61 o
   3   7   8      937.44      951.47    126.64 o
   4   7   8      114.20      155.14    101.51 o
   5   7   8       26.92       48.43     74.75 o
   6   7   8        2.06       15.88     93.60 o
   7   7   8      480.95      473.79    100.10 o
  -6   8   8       73.87       86.62     65.26 o
  -5   8   8        8.64       65.92     57.43 o
  -4   8   8       21.52       18.45     60.62 o
  -3   8   8     1187.42     1124.59     63.44 o
  -2   8   8      670.55      639.43     70.40 o
  -1   8   8      616.51      479.84     74.20 o
   0   8   8      581.39      596.30     73.09 o
   1   8   8      627.39      569.62     80.95 o
   2   8   8      681.42      695.14     75.58 o
   3   8   8     1171.50     1083.96     76.53 o
   4   8   8       20.08       53.67     75.07 o
   5   8   8        8.96      -14.17     87.89 o
   6   8   8       71.38      116.32     89.76 o
  -5   9   8       40.27      109.54     73.36 o
  -4   9   8      297.25      294.09     67.23 o
  -3   9   8      103.80      124.26     63.13 o
  -2   9   8       97.87      122.37     76.81 o
  -1   9   8       81.16      205.15     84.01 o
   0   9   8      183.54      276.53     83.86 o
   1   9   8       79.42       73.48     77.07 o
   2   9   8       99.80      132.53     77.84 o
   3   9   8      100.90        8.70     85.00 o
   4   9   8      312.60      324.27     87.72 o
   5   9   8       41.23      -35.63     82.87 o
  -3  10   8       50.83       20.86     75.56 o
  -2  10   8      587.34      627.21    101.65 o
  -1  10   8      114.41       57.39     80.85 o
   0  10   8       19.27       82.53     86.29 o
   1  10   8      115.47       55.52     79.18 o
   2  10   8      606.89      560.02     89.80 o
   3  10   8       49.99       45.54     80.48 o
   1   0   9     6784.42     6155.93    199.38 o
   2   0   9     6463.16     6511.00     96.35 o
   3   0   9     2037.16     2021.04     76.54 o
   4   0   9      762.22      841.76     61.53 o
   5   0   9      117.94      174.39     65.89 o
   6   0   9      581.10      636.94     73.42 o
   7   0   9      999.09      957.62     88.48 o
   8   0   9     2051.43     2277.79    134.50 o
   9   0   9     1084.14      984.97     74.67 o
  10   0   9       30.63      113.58     78.65 o
 -10   1   9      391.61      329.06     80.96 o
  -9   1   9       51.32      116.75     74.06 o
  -8   1   9      311.48      255.48     74.22 o
  -7   1   9       94.60      128.93     70.86 o
  -6   1   9     2147.57     2124.49     62.99 o
  -5   1   9      376.90      429.94     57.04 o
  -4   1   9      743.44      678.60     60.69 o
  -3   1   9       33.60       59.13     62.91 o
  -2   1   9     1172.18     1177.24     88.83 o
  -1   1   9      664.17      688.91     98.59 o
   0   1   9      455.07      382.78    107.40 o
   1   1   9      665.84      635.74     99.98 o
   2   1   9     1209.98     1191.60     81.65 o
   3   1   9       32.00       88.68     67.76 o
   4   1   9      731.99      694.01     67.10 o
   5   1   9      365.28      400.18     58.04 o
   6   1   9     2191.48     2166.01     93.78 o
   7   1   9       87.27      119.38     82.97 o
   8   1   9      318.55      269.30     87.87 o
   9   1   9       49.12      106.37     69.92 o
  10   1   9      384.37      380.89     78.76 o
 -10   2   9      419.63      331.18     87.91 o
  -9   2   9       99.56       21.96     81.85 o
  -8   2   9      458.05      529.49     80.13 o
  -7   2   9      535.68      514.08     56.65 o
  -6   2   9     2750.80     2781.06     55.58 o
  -5   2   9      315.31      316.97     58.63 o
  -4   2   9      809.98      871.04     64.98 o
  -3   2   9     2733.34     2909.81     73.12 o
  -2   2   9    12064.01    11761.21    846.11 o
  -1   2   9     2936.67     2784.72    112.66 o
   0   2   9     3595.84     3128.91    387.49 o
   1   2   9     2913.51     2895.01    199.22 o
   2   2   9    12104.44    12108.65    171.96 o
   3   2   9     2710.82     2705.22    120.94 o
   4   2   9      833.77      762.18     98.02 o
   5   2   9      327.09      375.18     84.04 o
   6   2   9     2772.31     2664.59    113.99 o
   7   2   9      548.13      509.07    105.22 o
   8   2   9      447.18      537.83     83.50 o
   9   2   9      101.62      165.65     81.48 o
  10   2   9      403.30      261.72     98.25 o
 -10   3   9      194.77      139.65     87.49 o
  -9   3   9      681.27      685.74     88.60 o
  -8   3   9      555.23      582.33     64.83 o
  -7   3   9       29.93       73.42     56.32 o
  -6   3   9      629.89      627.51     50.09 o
  -5   3   9      346.45      367.81     56.42 o
  -4   3   9      502.81      495.80     54.25 o
  -3   3   9     2001.49     1994.12     63.25 o
  -2   3   9      510.05      514.76     78.29 o
  -1   3   9      249.73      264.66     89.45 o
   0   3   9        0.95       47.09     85.58 o
   1   3   9      259.65      332.10     94.29 o
   2   3   9      515.19      560.93     97.18 o
   3   3   9     2000.69     1870.52    214.52 o
   4   3   9      489.63      513.40     85.97 o
   5   3   9      371.94      398.15     91.31 o
   6   3   9      622.83      557.60    134.91 o
   7   3   9       26.35       33.23     96.70 o
   8   3   9      562.09      504.42    107.19 o
   9   3   9      670.95      564.20    127.02 o
  10   3   9      191.99      145.32     88.16 o
  -9   4   9      133.72      125.86     71.69 o
  -8   4   9       10.31       25.31     61.90 o
  -7   4   9      284.65      351.64     52.99 o
  -6   4   9      771.22      781.15     51.07 o
  -5   4   9      497.80      563.74     50.90 o
  -4   4   9       78.09       79.64     54.34 o
  -3   4   9      613.48      601.88     58.29 o
  -2   4   9      265.45      286.90     68.27 o
  -1   4   9     3014.43     3019.10    251.52 o
   0   4   9     3689.77     3667.77     85.88 o
   1   4   9     3008.24     2767.48    203.31 o
   2   4   9      256.57      227.77     75.81 o
   3   4   9      593.48      594.40     93.22 o
   4   4   9       79.10       89.36     79.85 o
   5   4   9      508.56      557.42    128.07 o
   6   4   9      768.69      820.79    151.26 o
   7   4   9      285.66      327.98    132.23 o
   8   4   9        8.52        7.93     82.08 o
   9   4   9      134.46      114.77     93.80 o
  -9   5   9       14.80       20.19     72.76 o
  -8   5   9      141.13      135.92     57.28 o
  -7   5   9       61.67       56.04     52.79 o
  -6   5   9      302.20      311.43     51.43 o
  -5   5   9      142.91      150.12     49.71 o
  -4   5   9     1174.26     1123.61     50.63 o
  -3   5   9      460.06      525.22     65.60 o
  -2   5   9      100.27      176.61     72.77 o
  -1   5   9      448.71      551.80     84.79 o
   0   5   9      897.24      896.38    127.38 o
   1   5   9      459.65      526.38     84.59 o
   2   5   9      106.65      109.25     75.55 o
   3   5   9      477.86      482.77     79.40 o
   4   5   9     1151.55     1169.81    128.55 o
   5   5   9      146.96      235.21    126.33 o
   6   5   9      319.75      264.18    128.56 o
   7   5   9       56.19      166.06    151.89 o
   8   5   9      147.29      172.94    103.64 o
   9   5   9       16.59       65.74     91.83 o
  -8   6   9      439.31      443.23     64.12 o
  -7   6   9        8.54       43.09     57.97 o
  -6   6   9      175.31      190.01     59.98 o
  -5   6   9       15.34       23.39     52.31 o
  -4   6   9      159.69      173.38     55.00 o
  -3   6   9      398.02      415.58     56.30 o
  -2   6   9     2783.86     2907.90    155.16 o
  -1   6   9     1868.75     1751.89     77.95 o
   0   6   9      666.77      652.89     80.18 o
   1   6   9     1885.60     1764.61     76.23 o
   2   6   9     2771.17     2409.63    123.62 o
   3   6   9      395.65      422.16    104.61 o
   4   6   9      172.85      278.00    106.82 o
   5   6   9       13.60       75.03    129.60 o
   6   6   9      170.73      222.09    126.55 o
   7   6   9        7.87       46.66     94.66 o
   8   6   9      444.21      453.24    101.14 o
  -7   7   9      116.94      113.84     69.99 o
  -6   7   9       79.83      110.81     63.19 o
  -5   7   9      226.28      264.37     61.64 o
  -4   7   9      606.78      665.47     67.69 o
  -3   7   9      216.49      223.50     53.77 o
  -2   7   9      446.06      470.36     61.16 o
  -1   7   9      495.83      553.37     75.57 o
   0   7   9     1474.35     1477.80     83.69 o
   1   7   9      501.43      762.02    130.85 o
   2   7   9      454.04      469.02    105.78 o
   3   7   9      203.99      311.58    131.83 o
   4   7   9      603.65      697.32    130.18 o
   5   7   9      209.16      190.63     83.08 o
   6   7   9       77.98      120.81     92.70 o
   7   7   9      123.90      135.46    100.14 o
  -6   8   9      100.98      136.81     71.44 o
  -5   8   9      110.39      165.21     62.27 o
  -4   8   9      197.93      214.89     64.11 o
  -3   8   9      250.71      221.18     58.16 o
  -2   8   9      269.99      251.72     92.90 o
  -1   8   9      784.20      771.75     76.44 o
   0   8   9     2315.63     2261.61     79.81 o
   1   8   9      790.76     1067.04     91.39 o
   2   8   9      283.76      309.41     74.47 o
   3   8   9      253.81      253.75     80.71 o
   4   8   9      187.88      242.58     83.66 o
   5   8   9      104.68       16.64     95.94 o
   6   8   9      101.29      140.88    100.52 o
  -5   9   9       61.57       87.60     69.22 o
  -4   9   9       85.59      102.13     64.34 o
  -3   9   9      571.71      522.36     65.55 o
  -2   9   9       10.90       72.95     94.90 o
  -1   9   9      583.52      545.76     78.16 o
   0   9   9       55.25       86.71     76.06 o
   1   9   9      575.86      537.60     85.13 o
   2   9   9       12.76       39.70     77.40 o
   3   9   9      574.31      662.01     87.08 o
   4   9   9       83.53       20.52     89.53 o
   5   9   9       60.50      183.59     90.58 o
  -3  10   9      167.87      157.58     71.15 o
  -2  10   9       12.47      -11.82     84.79 o
  -1  10   9      531.60      534.79     81.53 o
   0  10   9       46.19       95.23     79.91 o
   1  10   9      536.99      553.27     81.88 o
   2  10   9       12.17       72.58    100.90 o
   3  10   9      172.34       97.61     82.82 o
   0   0  10      178.01      267.68    122.84 o
   1   0  10     7379.82     7073.08    180.18 o
   2   0  10      105.27      129.55     78.49 o
   3   0  10     7772.73     7627.69    178.94 o
   4   0  10     3414.37     3423.11     62.87 o
   5   0  10      132.53      134.12     64.64 o
   6   0  10       64.57       76.74     64.61 o
   7   0  10     1615.02     1595.65    102.35 o
   8   0  10       80.67       36.74     64.84 o
   9   0  10      521.12      345.08     76.88 o
  10   0  10        0.01       -9.32     78.73 o
 -10   1  10      105.91       18.77     79.66 o
  -9   1  10      102.42      110.58     71.71 o
  -8   1  10      371.74      371.10     73.99 o
  -7   1  10      991.56     1071.97     62.83 o
  -6   1  10      460.50      473.47     61.90 o
  -5   1  10     1227.09     1239.90     58.33 o
  -4   1  10       54.04      102.61     58.47 o
  -3   1  10     4291.96     4218.39     70.29 o
  -2   1  10     2765.91     2696.86     92.64 o
  -1   1  10      862.78      782.91     89.73 o
   0   1  10      146.23      162.54    100.52 o
   1   1  10      869.22      775.13     90.89 o
   2   1  10     2830.29     2918.16    110.36 o
   3   1  10     4291.09     4262.83     79.34 o
   4   1  10       52.79      131.23     68.51 o
   5   1  10     1227.01     1274.92     76.08 o
   6   1  10      459.37      444.86    112.81 o
   7   1  10     1009.22     1127.23    106.94 o
   8   1  10      362.92      285.25     85.22 o
   9   1  10      103.32      105.31     69.13 o
  10   1  10      101.99       77.84     78.79 o
 -10   2  10      105.00       97.65     87.50 o
  -9   2  10       94.03       62.40     83.03 o
  -8   2  10     1144.69     1192.19     70.46 o
  -7   2  10      897.04      902.20     56.69 o
  -6   2  10      455.56      448.78     49.42 o
  -5   2  10     1193.60     1214.30     56.99 o
  -4   2  10     1334.44     1398.89     59.70 o
  -3   2  10     2539.19     2696.19    163.04 o
  -2   2  10      123.33      299.97    112.09 o
  -1   2  10      408.16      343.02    110.45 o
   0   2  10       24.76       75.67    110.32 o
   1   2  10      413.53      333.51     87.86 o
   2   2  10      110.32      165.52     83.32 o
   3   2  10     2542.93     2808.46    149.94 o
   4   2  10     1348.78     1414.81     81.45 o
   5   2  10     1208.73     1213.47     83.94 o
   6   2  10      456.62      477.56     96.79 o
   7   2  10      893.19      829.72    108.34 o
   8   2  10     1134.40     1186.05    157.28 o
   9   2  10       97.53       82.87    174.12 o
  10   2  10      102.41       39.23     92.70 o
 -10   3  10       49.51       97.30     88.66 o
  -9   3  10      782.82      812.30     87.81 o
  -8   3  10      707.42      660.19     61.65 o
  -7   3  10       14.78       29.17     52.21 o
  -6   3  10      414.53      402.61     47.55 o
  -5   3  10      102.57       78.35     50.75 o
  -4   3  10      708.17      824.10     57.79 o
  -3   3  10       47.82       52.34     62.91 o
  -2   3  10     2193.39     2323.64     80.47 o
  -1   3  10     1515.68     1420.86    111.64 o
   0   3  10       96.95       51.85     82.27 o
   1   3  10     1502.94     1297.91     82.20 o
   2   3  10     2227.86     2159.82     78.60 o
   3   3  10       49.68       14.02     98.98 o
   4   3  10      687.21      701.66     93.22 o
   5   3  10      106.23      163.46     99.96 o
   6   3  10      441.05      458.13    134.01 o
   7   3  10       14.79       21.47    104.64 o
   8   3  10      710.22      617.18    108.12 o
   9   3  10      777.04      621.38    114.50 o
  10   3  10       51.41      108.57     88.38 o
  -9   4  10      148.39      122.47     74.04 o
  -8   4  10      158.53      176.38     51.43 o
  -7   4  10     1109.79     1141.47     50.13 o
  -6   4  10     1204.37     1305.63     53.22 o
  -5   4  10     1359.69     1430.60     56.54 o
  -4   4  10      165.95      167.90     52.01 o
  -3   4  10      392.44      362.11     64.30 o
  -2   4  10     1104.69     1149.20     66.04 o
  -1   4  10     1128.43     1203.15     97.73 o
   0   4  10      696.40      633.99     87.54 o
   1   4  10     1106.80     1173.88     85.16 o
   2   4  10     1076.10     1191.68    100.87 o
   3   4  10      382.42      366.41     90.40 o
   4   4  10      171.49      207.40     86.30 o
   5   4  10     1365.03     1472.38    135.67 o
   6   4  10     1206.96     1281.59    134.05 o
   7   4  10     1118.43     1182.38    134.04 o
   8   4  10      152.92      150.89    100.64 o
   9   4  10      152.34      159.56     97.24 o
  -9   5  10       78.69       27.02     73.19 o
  -8   5  10      138.95      153.57     53.88 o
  -7   5  10       78.72       94.01     55.19 o
  -6   5  10       48.19       18.43     51.55 o
  -5   5  10      146.26      144.97     48.92 o
  -4   5  10      960.41      955.85     59.56 o
  -3   5  10      994.36     1074.39     75.87 o
  -2   5  10      606.80      632.98     75.33 o
  -1   5  10      461.87      507.60     94.53 o
   0   5  10     1147.53     1127.53     79.14 o
   1   5  10      456.35      554.00     83.51 o
   2   5  10      599.71      646.27     75.80 o
   3   5  10      996.48      916.51     73.73 o
   4   5  10      963.98      920.81     80.25 o
   5   5  10      148.88      265.83    124.77 o
   6   5  10       50.08       -7.34    129.66 o
   7   5  10       84.86      167.68    135.27 o
   8   5  10      141.08      214.59    102.87 o
   9   5  10       77.94       83.94     89.68 o
  -8   6  10       62.96       84.25     57.78 o
  -7   6  10      121.74      167.99     58.83 o
  -6   6  10      436.66      379.11     53.36 o
  -5   6  10      739.43      765.11     59.68 o
  -4   6  10     1692.89     1791.04     73.41 o
  -3   6  10       29.15      -20.40     65.18 o
  -2   6  10      450.17      424.93     69.12 o
  -1   6  10      294.36      380.56     79.90 o
   0   6  10       10.95       25.75     70.26 o
   1   6  10      296.23      261.63     78.68 o
   2   6  10      447.18      550.93    104.64 o
   3   6  10       26.90      203.03     87.58 o
   4   6  10     1669.46     1520.79    106.60 o
   5   6  10      719.44      723.76    132.41 o
   6   6  10      434.99      424.87    135.12 o
   7   6  10      121.46      109.98     96.69 o
   8   6  10       64.71       81.54    100.49 o
  -7   7  10      284.71      283.48     70.39 o
  -6   7  10       43.13       77.14     67.90 o
  -5   7  10       21.35       20.01     60.19 o
  -4   7  10      108.69      165.51     53.49 o
  -3   7  10      247.87      272.64     55.91 o
  -2   7  10       13.52       10.47     92.65 o
  -1   7  10     1063.12     1028.75     84.91 o
   0   7  10      192.63      176.41     82.00 o
   1   7  10     1047.71     1106.95    126.12 o
   2   7  10       14.50       88.03    106.32 o
   3   7  10      246.75      214.93    106.60 o
   4   7  10      105.89       47.63    107.71 o
   5   7  10       21.09       13.39    136.44 o
   6   7  10       41.73       69.00     86.04 o
   7   7  10      282.09      209.50     88.94 o
  -6   8  10      374.32      359.98     63.93 o
  -5   8  10      652.33      625.02     67.78 o
  -4   8  10      397.90      433.47     69.01 o
  -3   8  10      185.61      192.68     65.84 o
  -2   8  10      107.00       66.89     76.34 o
  -1   8  10      712.26      737.37     75.82 o
   0   8  10        2.16       44.62     81.32 o
   1   8  10      705.73      584.21     80.71 o
   2   8  10      107.63       81.91    108.96 o
   3   8  10      182.75      232.98     84.39 o
   4   8  10      403.42      368.90     83.73 o
   5   8  10      623.51      771.04     96.18 o
   6   8  10      369.39      377.36     99.58 o
  -5   9  10      163.37      160.43     66.62 o
  -4   9  10       17.27       18.98     62.61 o
  -3   9  10      218.75      278.63     73.09 o
  -2   9  10      293.01      219.44     77.48 o
  -1   9  10      540.08      524.60     78.17 o
   0   9  10      792.16      857.04     86.97 o
   1   9  10      543.65      580.59     78.29 o
   2   9  10      291.93      323.84    137.14 o
   3   9  10      219.25      212.32     78.23 o
   4   9  10       16.97       28.92     85.82 o
   5   9  10      161.39      155.86     88.20 o
  -3  10  10       20.98       51.34     71.47 o
  -2  10  10       46.74       67.34     75.27 o
  -1  10  10       95.40      113.68     81.53 o
   0  10  10       10.62       47.25     80.79 o
   1  10  10       94.16       67.29     88.98 o
   2  10  10       48.38       34.63     90.08 o
   3  10  10       18.10      -15.03     89.29 o
   1   0  11       73.80      100.51     87.29 o
   2   0  11     6543.48     6387.85    175.46 o
   3   0  11       51.53       66.57     67.33 o
   4   0  11      481.86      508.09     67.12 o
   5   0  11        7.79       47.21     67.06 o
   6   0  11     1511.19     1510.53     63.09 o
   7   0  11       42.83       26.91     82.62 o
   8   0  11     1051.56     1027.44     89.52 o
   9   0  11       14.28       26.80     68.83 o
  10   0  11        6.90       81.34     79.61 o
 -10   1  11      164.69      139.54     86.92 o
  -9   1  11       53.12      114.92     69.66 o
  -8   1  11      487.83      466.98     67.71 o
  -7   1  11      205.03      292.30     69.71 o
  -6   1  11     2029.41     2148.49     64.06 o
  -5   1  11      719.72      731.38     58.14 o
  -4   1  11     3233.96     3149.65     63.17 o
  -3   1  11     1461.87     1493.19     66.50 o
  -2   1  11     1226.78     1190.78     84.98 o
  -1   1  11    10211.32     9974.84    344.80 o
   0   1  11    10920.25    10584.34    384.08 o
   1   1  11    10182.66    10073.64    365.82 o
   2   1  11     1229.25     1298.67     79.66 o
   3   1  11     1502.56     1530.03     91.63 o
   4   1  11     3254.79     3202.49    114.00 o
   5   1  11      688.10      705.97     68.74 o
   6   1  11     2002.78     1907.89    109.51 o
   7   1  11      202.38      216.25     81.54 o
   8   1  11      487.58      498.27     86.72 o
   9   1  11       53.99       93.66     87.05 o
  10   1  11      161.28      148.20    102.21 o
 -10   2  11      410.23      353.53     86.00 o
  -9   2  11       53.30       94.49     78.05 o
  -8   2  11      393.11      396.33     74.87 o
  -7   2  11      182.48      144.95     54.83 o
  -6   2  11      132.12      162.23     62.47 o
  -5   2  11      247.16      281.93     57.18 o
  -4   2  11     1820.43     1804.64     56.78 o
  -3   2  11     1264.93     1266.27     64.01 o
  -2   2  11      114.54      175.83     89.14 o
  -1   2  11     1520.35     1313.90    100.23 o
   0   2  11     6300.25     6306.67    132.20 o
   1   2  11     1515.89     1491.48     93.17 o
   2   2  11      117.30      238.63     81.85 o
   3   2  11     1241.16     1201.81     73.78 o
   4   2  11     1836.12     1867.25     63.23 o
   5   2  11      247.09      330.01     84.67 o
   6   2  11      135.95      147.15     80.78 o
   7   2  11      176.21      207.96    105.31 o
   8   2  11      392.36      321.15    155.91 o
   9   2  11       55.09       80.75    171.68 o
  10   2  11      408.73      299.73     90.29 o
  -9   3  11      487.37      441.15     81.94 o
  -8   3  11      253.72      270.77     55.19 o
  -7   3  11     1474.19     1525.12     53.90 o
  -6   3  11     1150.82     1202.81     49.86 o
  -5   3  11     1174.66     1235.95     58.18 o
  -4   3  11      895.74      926.21     62.61 o
  -3   3  11      887.19      762.41     68.64 o
  -2   3  11     2581.67     2430.92    254.95 o
  -1   3  11      790.05      815.82     87.23 o
   0   3  11       21.25       25.49     83.75 o
   1   3  11      770.05      895.10     83.84 o
   2   3  11     2566.94     2549.31    136.62 o
   3   3  11      887.47      664.24     78.90 o
   4   3  11      902.90      855.46     82.77 o
   5   3  11     1179.28     1014.86    115.37 o
   6   3  11     1137.68     1124.41     93.25 o
   7   3  11     1495.99     1440.76    116.93 o
   8   3  11      257.37      211.42    107.35 o
   9   3  11      496.54      429.27    160.58 o
  -9   4  11       28.82       25.55     88.15 o
  -8   4  11       84.27      114.35     51.83 o
  -7   4  11      333.95      364.77     49.35 o
  -6   4  11      159.98      201.79     51.12 o
  -5   4  11     1323.82     1357.47     54.20 o
  -4   4  11     1653.14     1783.63     56.21 o
  -3   4  11     5024.09     4926.15    246.89 o
  -2   4  11     1786.56     1789.20    186.15 o
  -1   4  11     1957.78     1915.71     80.95 o
   0   4  11        6.90       54.84     91.95 o
   1   4  11     2034.72     1999.32     87.37 o
   2   4  11     1771.17     1677.50    142.59 o
   3   4  11     5066.90     5306.06    102.18 o
   4   4  11     1635.06     1490.62     78.38 o
   5   4  11     1322.68     1362.12     93.58 o
   6   4  11      157.23      172.35    128.39 o
   7   4  11      339.53      346.55    150.18 o
   8   4  11       78.81      135.57    100.72 o
   9   4  11       32.84       56.96     95.29 o
  -9   5  11       90.88      144.62     78.45 o
  -8   5  11      294.25      295.31     54.91 o
  -7   5  11      404.49      345.11     51.80 o
  -6   5  11      365.20      390.25     52.91 o
  -5   5  11      274.99      323.40     49.48 o
  -4   5  11      734.00      787.48     58.84 o
  -3   5  11       25.54       58.11     68.29 o
  -2   5  11      510.56      476.52     85.16 o
  -1   5  11       93.55      132.61    115.66 o
   0   5  11      585.59      599.51     98.39 o
   1   5  11       95.35      207.44     93.73 o
   2   5  11      508.30      533.71     74.84 o
   3   5  11       28.67        9.39     73.24 o
   4   5  11      730.57      692.83     80.66 o
   5   5  11      261.69      271.34    126.06 o
   6   5  11      352.62      347.72    130.45 o
   7   5  11      407.26      335.05    137.12 o
   8   5  11      291.08      340.48    155.68 o
   9   5  11       94.00       89.19     90.48 o
  -8   6  11      482.71      449.74     62.26 o
  -7   6  11       97.09      125.00     60.76 o
  -6   6  11      159.69      143.17     52.96 o
  -5   6  11       69.33       75.16     48.34 o
  -4   6  11     1242.82     1282.29     49.65 o
  -3   6  11       48.52       94.96     69.55 o
  -2   6  11      733.18      790.22     98.90 o
  -1   6  11      460.17      441.52     82.35 o
   0   6  11        4.11       61.53     82.20 o
   1   6  11      453.20      484.80     79.59 o
   2   6  11      719.96      686.38     81.61 o
   3   6  11       54.97      131.15     77.65 o
   4   6  11     1237.62     1208.65    107.86 o
   5   6  11       73.85      147.22    126.88 o
   6   6  11      158.25      197.41    137.22 o
   7   6  11       89.33      106.93    133.88 o
   8   6  11      475.20      395.13    101.46 o
  -7   7  11       84.29      153.55     73.83 o
  -6   7  11      213.53      219.32     64.17 o
  -5   7  11      133.83      182.82     58.33 o
  -4   7  11      205.98      277.04     53.90 o
  -3   7  11      771.87      757.23     63.29 o
  -2   7  11      116.73      154.99     75.90 o
  -1   7  11      668.83      651.44     83.25 o
   0   7  11      764.03      728.25    136.17 o
   1   7  11      686.05      827.52     93.86 o
   2   7  11      116.91      252.90     82.23 o
   3   7  11      755.85      802.37    107.18 o
   4   7  11      206.93      192.30    107.55 o
   5   7  11      132.03       66.80    111.04 o
   6   7  11      209.80      232.94     85.82 o
   7   7  11       76.52      111.47     89.67 o
  -6   8  11       41.73       54.34     66.18 o
  -5   8  11      121.55       88.51     66.50 o
  -4   8  11      185.20      227.41     61.83 o
  -3   8  11      525.28      551.75     63.05 o
  -2   8  11      834.96      861.34    102.78 o
  -1   8  11      403.82      391.04     81.22 o
   0   8  11       14.62      -62.91    100.54 o
   1   8  11      404.24      337.66    102.55 o
   2   8  11      845.05      844.24    132.58 o
   3   8  11      520.07      546.28    134.96 o
   4   8  11      193.71      325.52     83.65 o
   5   8  11      123.01      132.15     79.68 o
   6   8  11       43.20       -5.64     87.98 o
  -5   9  11      146.00      189.26     73.40 o
  -4   9  11       22.50       33.74     71.86 o
  -3   9  11      346.52      357.34     74.46 o
  -2   9  11      426.05      452.80     78.50 o
  -1   9  11      525.72      491.27     78.93 o
   0   9  11      432.74      428.91     85.18 o
   1   9  11      530.03      608.55     78.40 o
   2   9  11      426.75      559.12     88.32 o
   3   9  11      354.84      429.26    127.89 o
   4   9  11       19.82       47.33     87.87 o
   5   9  11      141.71      194.80    101.61 o
  -2  10  11      432.73      389.55     96.43 o
  -1  10  11      608.15      631.27     95.27 o
   0  10  11       49.03       94.59     80.81 o
   1  10  11      616.72      651.55     83.08 o
   2  10  11      436.55      460.32     89.84 o
   0   0  12    17706.72    18265.25    607.58 o
   1   0  12     1106.48     1008.69     78.57 o
   2   0  12     2873.01     2947.13     82.40 o
   3   0  12       36.89       81.49     60.87 o
   4   0  12     1746.87     1754.77     74.02 o
   5   0  12      541.48      594.81     73.69 o
   6   0  12       94.66       87.50     58.83 o
   7   0  12       32.47       14.60     68.28 o
   8   0  12      629.90      641.45    100.55 o
   9   0  12      418.17      386.51     70.12 o
  10   0  12      263.36      255.92     76.72 o
 -10   1  12      513.57      521.08     80.92 o
  -9   1  12      316.44      365.04     75.21 o
  -8   1  12      736.99      786.72     71.56 o
  -7   1  12       49.28       76.61     63.64 o
  -6   1  12      142.08      142.13     57.69 o
  -5   1  12     1291.03     1248.13     56.97 o
  -4   1  12     1639.29     1716.35     67.45 o
  -3   1  12     4572.46     4223.52    203.93 o
  -2   1  12     1014.61      946.26     86.17 o
  -1   1  12     4381.07     4259.33    204.63 o
   0   1  12     5461.55     5291.81    206.10 o
   1   1  12     4403.18     4323.89    240.25 o
   2   1  12      982.00      972.90     71.92 o
   3   1  12     4571.00     4700.02     87.60 o
   4   1  12     1630.01     1667.09     64.67 o
   5   1  12     1287.43     1234.15     70.93 o
   6   1  12      134.18      169.23     62.25 o
   7   1  12       50.89      168.12    150.72 o
   8   1  12      745.76      640.65    153.26 o
   9   1  12      320.25      256.73    176.58 o
  10   1  12      516.30      556.34    104.85 o
 -10   2  12      127.95      112.37     87.86 o
  -9   2  12      173.98      173.37     75.13 o
  -8   2  12      118.23       98.47     59.76 o
  -7   2  12      930.82      923.41     52.74 o
  -6   2  12     2350.19     2442.52     58.76 o
  -5   2  12      269.78      289.55     53.96 o
  -4   2  12     1545.17     1566.90     58.09 o
  -3   2  12     4245.19     4571.51     98.25 o
  -2   2  12      483.16      481.07    104.93 o
  -1   2  12      511.66      429.86     94.84 o
   0   2  12     1590.52     1695.91     96.77 o
   1   2  12      486.10      556.50    102.53 o
   2   2  12      484.90      491.77     75.81 o
   3   2  12     4206.94     4255.57    124.41 o
   4   2  12     1603.77     1638.48     63.77 o
   5   2  12      267.57      296.81     65.59 o
   6   2  12     2329.86     2273.20     84.72 o
   7   2  12      926.16      865.26    101.16 o
   8   2  12      119.62      162.23    134.11 o
   9   2  12      174.87      234.15    160.95 o
  10   2  12      130.04      112.91     87.70 o
  -9   3  12      165.44      210.65     69.12 o
  -8   3  12      293.81      194.56     56.83 o
  -7   3  12      167.51      170.13     50.73 o
  -6   3  12      200.65      188.01     48.54 o
  -5   3  12     2075.90     2061.92    121.42 o
  -4   3  12      847.17      921.13     58.27 o
  -3   3  12      480.50      423.21     67.21 o
  -2   3  12      848.09      778.70     91.43 o
  -1   3  12     4012.67     3883.21     92.27 o
   0   3  12     3250.12     3180.08    130.96 o
   1   3  12     4003.94     4044.65     83.60 o
   2   3  12      852.14      740.61     73.86 o
   3   3  12      478.64      370.23     62.96 o
   4   3  12      852.93      744.39     77.35 o
   5   3  12     2051.28     1932.27    191.89 o
   6   3  12      203.13      191.32     77.43 o
   7   3  12      173.93      201.47     93.37 o
   8   3  12      285.29      182.42    109.05 o
   9   3  12      165.76      185.69    159.51 o
  -9   4  12       55.16       48.54     77.59 o
  -8   4  12       81.73      114.01     49.74 o
  -7   4  12      129.16      193.02     49.07 o
  -6   4  12      118.19      134.67     50.53 o
  -5   4  12     3669.90     3745.77    106.52 o
  -4   4  12     1742.84     1649.99     56.59 o
  -3   4  12      366.52      316.90     59.53 o
  -2   4  12      458.27      501.66     77.10 o
  -1   4  12     1233.69     1053.26     77.09 o
   0   4  12        0.77       40.77     83.80 o
   1   4  12     1240.25     1273.03     79.07 o
   2   4  12      440.70      429.89     85.19 o
   3   4  12      348.94      372.95     73.44 o
   4   4  12     1751.82     1521.24    193.42 o
   5   4  12     3659.73     3658.44    119.53 o
   6   4  12      118.32      147.50    125.11 o
   7   4  12      138.10      154.95     93.83 o
   8   4  12       82.55      164.80    107.60 o
   9   4  12       53.11       73.52    106.35 o
  -9   5  12      685.13      654.92     76.26 o
  -8   5  12       48.95       67.73     55.35 o
  -7   5  12      162.50      209.76     55.43 o
  -6   5  12      382.81      437.11     51.00 o
  -5   5  12     1362.15     1385.61     54.70 o
  -4   5  12     1552.71     1623.41     57.58 o
  -3   5  12     1538.70     1490.41     75.62 o
  -2   5  12     1586.57     1673.54     95.05 o
  -1   5  12      999.89      909.00     76.01 o
   0   5  12        3.38       20.81     73.62 o
   1   5  12     1028.28      979.97     97.13 o
   2   5  12     1594.57     1554.60     84.66 o
   3   5  12     1536.94     1541.61     76.73 o
   4   5  12     1574.37     1636.42     92.79 o
   5   5  12     1364.12     1318.02    129.55 o
   6   5  12      397.26      418.92    131.23 o
   7   5  12      166.92      242.32    132.55 o
   8   5  12       53.70      116.04    138.89 o
   9   5  12      680.15      542.61     87.61 o
  -8   6  12       98.19      145.88     62.15 o
  -7   6  12      526.96      551.38     55.49 o
  -6   6  12      165.06      202.16     50.88 o
  -5   6  12      146.42      137.07     48.48 o
  -4   6  12      847.97      899.39     67.96 o
  -3   6  12      156.47      180.23     63.45 o
  -2   6  12      649.98      645.21     75.11 o
  -1   6  12      605.75      601.80     79.76 o
   0   6  12     1090.44     1293.13    114.39 o
   1   6  12      607.41      633.21     72.61 o
   2   6  12      668.36      654.01     79.62 o
   3   6  12      163.58      166.70     78.03 o
   4   6  12      827.53      750.98     76.45 o
   5   6  12      148.30      148.12    104.71 o
   6   6  12      164.15      241.99    134.28 o
   7   6  12      530.04      530.88    139.29 o
   8   6  12      103.49       55.64     96.64 o
  -7   7  12       95.71       81.75     67.80 o
  -6   7  12      158.47      166.12     66.90 o
  -5   7  12      205.48      197.78     54.15 o
  -4   7  12      193.88      200.55     56.57 o
  -3   7  12     1436.06     1587.21     85.53 o
  -2   7  12      813.16      863.91     77.21 o
  -1   7  12      209.80      245.07     81.70 o
   0   7  12       81.77       75.98     79.54 o
   1   7  12      206.07      207.51     89.90 o
   2   7  12      829.39      872.20     92.69 o
   3   7  12     1445.67     1292.27    108.70 o
   4   7  12      194.12      225.65    126.11 o
   5   7  12      203.20      156.51    131.61 o
   6   7  12      160.47      278.95    136.72 o
   7   7  12       98.37      144.10     90.90 o
  -6   8  12      141.13       98.43     66.43 o
  -5   8  12       52.54       72.48     59.69 o
  -4   8  12       97.80      151.49     63.81 o
  -3   8  12      449.02      461.82     56.41 o
  -2   8  12      262.97      353.59     63.36 o
  -1   8  12      744.29      650.02     75.82 o
   0   8  12        5.90       86.20     80.25 o
   1   8  12      756.93      680.46    105.90 o
   2   8  12      264.31      244.22    108.55 o
   3   8  12      461.99      402.03    107.28 o
   4   8  12      101.62       91.70    106.76 o
   5   8  12       51.83       70.13     77.81 o
   6   8  12      133.36      185.32     99.58 o
  -5   9  12       32.25      -19.29     64.95 o
  -4   9  12      110.78      111.29     66.29 o
  -3   9  12       48.61      -21.87     64.80 o
  -2   9  12       65.50      184.82     87.15 o
  -1   9  12       48.48      133.65     77.58 o
   0   9  12      262.10      291.68     79.29 o
   1   9  12       47.19       33.68     75.96 o
   2   9  12       67.17       -2.16     78.93 o
   3   9  12       52.24       76.03     86.58 o
   4   9  12      118.35      154.07     87.70 o
   5   9  12       32.16       47.28     92.58 o
  -2  10  12       16.78       31.66     81.89 o
  -1  10  12      202.92      115.57     83.25 o
   0  10  12       12.44       57.33     89.70 o
   1  10  12      204.56      167.24     82.31 o
   2  10  12       15.83      -15.01    142.05 o
   1   0  13     2237.52     2022.33     72.60 o
   2   0  13      247.76      253.60     75.39 o
   3   0  13      585.52      519.79     58.31 o
   4   0  13     6616.07     6622.98     94.39 o
   5   0  13        0.39        6.65     70.63 o
   6   0  13       25.62       37.93     70.90 o
   7   0  13     1179.03     1076.32     85.48 o
   8   0  13      613.55      475.83     83.67 o
   9   0  13        2.36      -30.24     68.53 o
  10   0  13       25.15      106.25    101.33 o
 -10   1  13      237.14      210.01     77.05 o
  -9   1  13      528.94      555.61     83.56 o
  -8   1  13     1442.49     1317.93     69.57 o
  -7   1  13      460.39      476.64     68.66 o
  -6   1  13      728.47      745.11     55.38 o
  -5   1  13       41.81       81.52     62.54 o
  -4   1  13      147.51      174.65     63.48 o
  -3   1  13     3802.68     3916.85    116.40 o
  -2   1  13     1443.99     1433.77     84.64 o
  -1   1  13     3767.54     3537.79    174.28 o
   0   1  13       23.71       22.13     78.40 o
   1   1  13     3767.01     3575.97    164.73 o
   2   1  13     1424.90     1443.17     71.57 o
   3   1  13     3753.94     3514.97    133.45 o
   4   1  13      144.52      198.34     68.23 o
   5   1  13       41.31       35.42     63.31 o
   6   1  13      736.67      767.89     63.95 o
   7   1  13      441.09      462.29    156.58 o
   8   1  13     1425.91     1312.14    159.29 o
   9   1  13      519.64      422.88    176.64 o
  10   1  13      227.90      197.04     99.08 o
 -10   2  13       49.65       64.68     87.40 o
  -9   2  13      281.59      278.53     74.68 o
  -8   2  13      242.12      220.90     59.80 o
  -7   2  13       35.42      110.69     50.78 o
  -6   2  13     1266.87     1249.36     60.09 o
  -5   2  13      395.06      362.02     53.08 o
  -4   2  13      266.37      301.66     63.57 o
  -3   2  13      152.62      171.63     74.23 o
  -2   2  13     6129.63     5746.23    552.46 o
  -1   2  13      144.96      164.90     89.46 o
   0   2  13       90.51       99.13     98.32 o
   1   2  13      137.17       96.99     99.92 o
   2   2  13     6182.05     6000.88    284.94 o
   3   2  13      153.57      134.89     66.05 o
   4   2  13      275.23      214.01     55.67 o
   5   2  13      416.01      432.43     63.37 o
   6   2  13     1269.97     1267.20     81.03 o
   7   2  13       33.43      108.36     97.34 o
   8   2  13      246.08      215.26    158.01 o
   9   2  13      271.92      175.85    179.24 o
  10   2  13       52.15       45.13     98.02 o
  -9   3  13      619.16      606.40     74.25 o
  -8   3  13      327.85      396.81     58.22 o
  -7   3  13      616.69      625.49     47.95 o
  -6   3  13      215.53      203.83     50.01 o
  -5   3  13      987.24      997.43     55.89 o
  -4   3  13     1595.96     1649.87     60.15 o
  -3   3  13       40.89      -29.40     93.15 o
  -2   3  13     3554.42     3489.65     98.35 o
  -1   3  13     1507.65     1311.78    124.84 o
   0   3  13      412.88      327.55     80.69 o
   1   3  13     1544.09     1442.38     74.83 o
   2   3  13     3561.59     3371.16     87.38 o
   3   3  13       47.36      114.82     67.33 o
   4   3  13     1589.80     1430.94     78.55 o
   5   3  13      957.35     1013.57     95.49 o
   6   3  13      211.81      182.76     73.01 o
   7   3  13      610.51      557.90     94.74 o
   8   3  13      325.00      329.40    109.34 o
   9   3  13      614.59      459.57    164.20 o
  -9   4  13      126.57      115.00     59.70 o
  -8   4  13      327.00      277.50     53.89 o
  -7   4  13      660.52      642.44     51.96 o
  -6   4  13      476.06      470.80     52.98 o
  -5   4  13      482.09      404.97     51.97 o
  -4   4  13      106.17      123.56     51.98 o
  -3   4  13      268.35      238.68     66.38 o
  -2   4  13       58.39      118.29     82.72 o
  -1   4  13      123.87      111.71     83.44 o
   0   4  13     6656.00     6531.46    601.40 o
   1   4  13      130.76      128.48     76.18 o
   2   4  13       57.03      111.40     74.08 o
   3   4  13      276.08      225.41     79.02 o
   4   4  13      102.61      216.66     87.26 o
   5   4  13      486.01      491.62     82.45 o
   6   4  13      495.98      532.05    127.46 o
   7   4  13      683.72      577.21     97.77 o
   8   4  13      326.29      313.29    100.17 o
   9   4  13      125.35       96.54    105.04 o
  -8   5  13        5.63       19.03     53.04 o
  -7   5  13      286.00      308.67     53.00 o
  -6   5  13      294.44      332.83     50.36 o
  -5   5  13      512.01      465.38     48.89 o
  -4   5  13     3644.93     3676.62     79.87 o
  -3   5  13      850.47      852.94     73.87 o
  -2   5  13      586.51      615.15    116.01 o
  -1   5  13      920.68      810.89     76.99 o
   0   5  13     1788.90     1621.08     77.99 o
   1   5  13      907.48      955.72     76.03 o
   2   5  13      585.41      594.39     84.16 o
   3   5  13      872.30      818.21     79.55 o
   4   5  13     3615.58     3649.30     98.55 o
   5   5  13      519.21      489.69     81.38 o
   6   5  13      281.35      322.87    130.50 o
   7   5  13      287.70      372.55    136.17 o
   8   5  13        5.69       70.62    103.68 o
  -8   6  13      334.56      312.13     62.40 o
  -7   6  13      159.80      165.26     53.93 o
  -6   6  13      100.92      176.06     53.34 o
  -5   6  13       56.47       74.15     47.48 o
  -4   6  13     1315.99     1258.44     78.48 o
  -3   6  13      678.05      826.92     91.81 o
  -2   6  13     1178.39     1273.41     92.21 o
  -1   6  13      694.12      764.34    101.03 o
   0   6  13       69.73       67.81     76.69 o
   1   6  13      709.93      685.81     80.51 o
   2   6  13     1192.30      992.40    159.68 o
   3   6  13      684.83      719.64     78.46 o
   4   6  13     1319.98     1329.82     98.36 o
   5   6  13       54.71       32.79    125.38 o
   6   6  13      100.66      190.24    130.55 o
   7   6  13      167.14      154.95    139.28 o
   8   6  13      350.10      320.59    148.73 o
  -7   7  13       17.73       55.10     71.11 o
  -6   7  13      184.96      191.42     57.58 o
  -5   7  13      412.83      472.23     55.39 o
  -4   7  13      256.79      281.44     54.84 o
  -3   7  13       71.12      138.36    149.83 o
  -2   7  13     2016.16     1907.89    145.92 o
  -1   7  13       24.90       84.39     80.59 o
   0   7  13       15.74        0.24    107.57 o
   1   7  13       23.40       19.11     72.96 o
   2   7  13     2015.32     2179.56    132.16 o
   3   7  13       72.81      184.86     88.43 o
   4   7  13      250.23      361.60    103.38 o
   5   7  13      418.01      580.33    134.68 o
   6   7  13      187.54      204.97    113.27 o
   7   7  13       18.93       33.04     91.91 o
  -6   8  13      184.22      127.52     66.41 o
  -5   8  13       48.83       81.98     70.88 o
  -4   8  13      200.08      223.82     66.85 o
  -3   8  13        7.59       -2.00     65.90 o
  -2   8  13       12.53      109.02     94.11 o
  -1   8  13      492.49      578.52     83.77 o
   0   8  13      865.77      846.11     75.57 o
   1   8  13      484.20      393.86     74.97 o
   2   8  13       13.41      -86.59    130.99 o
   3   8  13        6.57       65.41    106.82 o
   4   8  13      197.96      253.60    109.32 o
   5   8  13       49.25      -38.46    109.60 o
   6   8  13      184.25      224.86     90.69 o
  -4   9  13      561.57      618.45     71.33 o
  -3   9  13      981.72      957.96     81.68 o
  -2   9  13       25.22       76.55     84.37 o
  -1   9  13      200.27      246.34     79.07 o
   0   9  13      159.87      264.50     85.97 o
   1   9  13      203.13      163.84     94.88 o
   2   9  13       24.71       72.64     77.74 o
   3   9  13      965.75      868.24     82.45 o
   4   9  13      542.87      561.64     87.20 o
  -2  10  13       70.78      113.63     82.11 o
  -1  10  13       96.43       98.30     81.71 o
   0  10  13      965.55      847.94     82.47 o
   1  10  13      102.84       77.75    117.10 o
   2  10  13       68.51       95.48    113.88 o
   0   0  14      175.50      196.78    104.93 o
   1   0  14     2740.78     2641.28     74.52 o
   2   0  14     1526.35     1566.12     74.82 o
   3   0  14     3441.40     3407.71     99.18 o
   4   0  14      156.59      167.84     62.99 o
   5   0  14      810.34      826.47     71.96 o
   6   0  14     2177.56     2272.82     78.88 o
   7   0  14      898.92      926.78     89.60 o
   8   0  14      358.86      374.34    152.63 o
   9   0  14      272.54      266.73    174.85 o
  10   0  14      290.41      205.61    103.58 o
 -10   1  14      118.85       98.47     77.38 o
  -9   1  14      218.72      248.22     74.51 o
  -8   1  14      466.60      478.51     71.69 o
  -7   1  14      118.58      149.29     61.27 o
  -6   1  14      473.77      487.43     70.09 o
  -5   1  14     1187.46     1231.06     65.09 o
  -4   1  14      127.73      147.93     62.07 o
  -3   1  14      833.57      872.51     60.75 o
  -2   1  14     1821.17     1774.03     84.22 o
  -1   1  14      130.84       85.82     79.41 o
   0   1  14     1125.62     1084.70     82.23 o
   1   1  14      129.81       96.59     79.12 o
   2   1  14     1842.02     1828.03     74.43 o
   3   1  14      871.89      901.45     63.17 o
   4   1  14      128.93      152.62     57.77 o
   5   1  14     1193.55     1272.95     65.52 o
   6   1  14      482.87      494.05     62.71 o
   7   1  14      106.34       68.96    108.91 o
   8   1  14      476.27      452.78    156.30 o
   9   1  14      219.05      149.95    179.07 o
  10   1  14      114.85       15.77     99.02 o
  -9   2  14        5.46       19.22     75.57 o
  -8   2  14      981.33      888.56     64.87 o
  -7   2  14      983.84     1035.22     61.66 o
  -6   2  14      476.70      432.62     53.63 o
  -5   2  14      740.94      717.33     50.34 o
  -4   2  14     1400.86     1322.26     62.33 o
  -3   2  14      613.81      547.21     68.19 o
  -2   2  14      104.51      196.88     69.14 o
  -1   2  14     1159.44     1092.01     97.09 o
   0   2  14      509.46      495.33     87.09 o
   1   2  14     1174.29     1121.08     88.44 o
   2   2  14      113.71      151.27     60.33 o
   3   2  14      590.84      549.63     57.80 o
   4   2  14     1390.51     1363.50     63.51 o
   5   2  14      746.52      772.80     60.81 o
   6   2  14      475.02      515.82     81.84 o
   7   2  14      984.24      990.11    103.84 o
   8   2  14      988.14      776.11    159.71 o
   9   2  14        5.87       21.29    159.45 o
  -9   3  14      586.81      543.64     60.58 o
  -8   3  14      290.75      267.55     51.86 o
  -7   3  14      382.83      400.38     48.46 o
  -6   3  14      131.76      196.07     49.19 o
  -5   3  14      358.25      368.72     52.04 o
  -4   3  14      627.30      611.47     75.35 o
  -3   3  14      578.60      649.39     85.54 o
  -2   3  14     1425.40     1412.85     97.38 o
  -1   3  14     1276.38     1320.93    154.74 o
   0   3  14     1511.24     1464.47     82.09 o
   1   3  14     1218.62     1314.88     80.79 o
   2   3  14     1456.84     1326.22     74.95 o
   3   3  14      572.57      582.05     64.58 o
   4   3  14      643.13      642.56     66.73 o
   5   3  14      360.77      395.93     74.60 o
   6   3  14      123.35      214.50     72.06 o
   7   3  14      385.56      401.21     92.90 o
   8   3  14      292.33      263.80    102.69 o
   9   3  14      590.63      426.44    143.57 o
  -9   4  14      496.92      453.77     64.78 o
  -8   4  14       93.48      135.29     52.01 o
  -7   4  14      826.36      826.48     51.40 o
  -6   4  14     2765.59     2688.92     58.71 o
  -5   4  14      887.40      932.88     52.04 o
  -4   4  14      282.77      267.90     51.63 o
  -3   4  14      500.28      482.07     77.14 o
  -2   4  14      424.06      415.04     76.40 o
  -1   4  14      637.80      644.31     76.47 o
   0   4  14      187.07      239.52     78.98 o
   1   4  14      644.31      719.05     81.93 o
   2   4  14      423.55      425.53     83.32 o
   3   4  14      483.03      479.12     81.99 o
   4   4  14      300.54      300.23     79.22 o
   5   4  14      880.26      868.66     91.28 o
   6   4  14     2796.97     2899.79    102.72 o
   7   4  14      829.51      802.15     93.61 o
   8   4  14       95.99       99.99    103.57 o
   9   4  14      504.00      360.32    108.56 o
  -8   5  14      130.36      115.86     53.65 o
  -7   5  14      161.30      189.43     51.09 o
  -6   5  14       80.37       65.64     52.14 o
  -5   5  14      568.51      637.18     58.33 o
  -4   5  14      392.06      354.67     53.90 o
  -3   5  14     1484.08     1396.45     74.47 o
  -2   5  14     1345.78     1295.08     77.91 o
  -1   5  14      314.33      344.71     90.51 o
   0   5  14       95.31      176.14     79.65 o
   1   5  14      306.65      297.14     80.86 o
   2   5  14     1330.09     1268.19     77.37 o
   3   5  14     1480.42     1580.95     91.57 o
   4   5  14      398.27      322.60     72.73 o
   5   5  14      569.62      575.66     92.01 o
   6   5  14       79.34      108.15    130.27 o
   7   5  14      161.94      126.33    136.44 o
   8   5  14      137.39      142.56    104.36 o
  -8   6  14      173.25      152.66     52.13 o
  -7   6  14      142.38      129.82     56.95 o
  -6   6  14      387.83      348.63     52.02 o
  -5   6  14      930.90      874.67     59.13 o
  -4   6  14      991.30      988.00     55.84 o
  -3   6  14      308.34      256.91     80.11 o
  -2   6  14      316.38      297.08     82.02 o
  -1   6  14      233.34      198.29     73.41 o
   0   6  14     2393.63     2251.10    237.60 o
   1   6  14      229.29      294.68    131.70 o
   2   6  14      317.98      280.45     73.38 o
   3   6  14      307.31      344.12     79.59 o
   4   6  14      966.95      900.03     82.90 o
   5   6  14      921.25      882.73    101.51 o
   6   6  14      387.28      352.78    135.29 o
   7   6  14      143.73      128.16    138.89 o
   8   6  14      178.15       72.42    170.12 o
  -7   7  14      152.58      136.01     66.82 o
  -6   7  14      274.30      317.82     56.25 o
  -5   7  14       56.83       59.12     52.42 o
  -4   7  14      969.84     1085.86     72.38 o
  -3   7  14      168.58      160.43    124.36 o
  -2   7  14      947.74     1109.44     94.19 o
  -1   7  14      230.93      246.16     73.53 o
   0   7  14        2.49      -55.94    120.93 o
   1   7  14      231.41      221.78     72.65 o
   2   7  14      951.94      998.32    115.49 o
   3   7  14      167.94      143.69     73.05 o
   4   7  14      945.35     1018.21    130.03 o
   5   7  14       56.29       47.46    105.60 o
   6   7  14      260.20      322.97    112.77 o
   7   7  14      153.20      146.61    142.50 o
  -6   8  14      261.29      268.05     71.52 o
  -5   8  14       96.29       56.39     62.33 o
  -4   8  14      353.15      353.14     60.61 o
  -3   8  14       82.84      150.91     68.13 o
  -2   8  14      664.46      720.05     79.36 o
  -1   8  14      892.43     1018.67     84.75 o
   0   8  14      435.72      442.82     76.77 o
   1   8  14      877.36     1011.79     77.56 o
   2   8  14      660.15      563.07     77.69 o
   3   8  14       79.53      159.01    133.44 o
   4   8  14      356.08      463.16    135.06 o
   5   8  14       93.93      167.51    136.27 o
   6   8  14      257.23      240.74     91.43 o
  -4   9  14       11.40       83.09     82.77 o
  -3   9  14      265.94      223.48     66.10 o
  -2   9  14      265.41      263.18     85.64 o
  -1   9  14      347.48      376.50     79.58 o
   0   9  14       69.88       43.85     84.96 o
   1   9  14      356.12      295.19    109.05 o
   2   9  14      266.15      271.56    111.55 o
   3   9  14      268.42      249.69     80.97 o
   4   9  14       11.87       73.90     81.32 o
  -1  10  14      108.36       27.74     82.92 o
   0  10  14       58.56       93.48    114.32 o
   1  10  14      104.30      100.26    112.27 o
   1   0  15      763.79      608.98     66.84 o
   2   0  15     3028.61     2843.07     75.45 o
   3   0  15      602.96      600.50     59.00 o
   4   0  15       25.87       47.87     61.43 o
   5   0  15     1145.07     1228.34     78.13 o
   6   0  15     1264.81     1321.01     74.13 o
   7   0  15       29.91       13.04     77.22 o
   8   0  15        0.28       66.64    157.33 o
   9   0  15       61.40       65.69    157.50 o
  10   0  15        4.05        3.10    100.24 o
 -10   1  15      114.88       36.43    114.34 o
  -9   1  15      398.94      340.12     91.29 o
  -8   1  15      160.16      206.23     84.61 o
  -7   1  15      128.55      165.12     77.16 o
  -6   1  15      155.81      166.13     63.50 o
  -5   1  15      322.72      334.76     67.98 o
  -4   1  15      981.45      972.35     63.48 o
  -3   1  15      280.39      321.26     73.37 o
  -2   1  15      318.97      301.95     79.79 o
  -1   1  15      969.65     1016.81     76.84 o
   0   1  15      786.16      778.13     78.28 o
   1   1  15      960.69      980.03     76.90 o
   2   1  15      325.63      326.79     79.48 o
   3   1  15      290.52      407.30     69.64 o
   4   1  15      977.13      930.93     57.97 o
   5   1  15      302.96      396.87     61.81 o
   6   1  15      163.02      172.41     60.94 o
   7   1  15      123.00      156.99     74.78 o
   8   1  15      167.05      171.18    131.11 o
   9   1  15      399.77      355.39    161.80 o
  10   1  15      116.47      120.15     97.40 o
  -9   2  15      106.44      125.14     72.46 o
  -8   2  15      159.79      118.47     66.78 o
  -7   2  15     1960.46     1952.18     62.34 o
  -6   2  15      228.06      202.89     81.53 o
  -5   2  15     1069.18     1099.71     61.97 o
  -4   2  15      157.95      151.60     62.47 o
  -3   2  15     2439.97     2511.03     76.76 o
  -2   2  15        6.67      -29.22     70.20 o
  -1   2  15     1273.07     1279.52     75.21 o
   0   2  15     4734.04     4250.17    141.97 o
   1   2  15     1288.90     1305.13     72.77 o
   2   2  15        7.05       68.76     63.92 o
   3   2  15     2404.93     2375.90     91.10 o
   4   2  15      164.53      155.75     64.09 o
   5   2  15     1064.06     1129.57     66.52 o
   6   2  15      231.70      280.54     61.74 o
   7   2  15     1921.68     1952.65     88.86 o
   8   2  15      153.16      120.27    155.34 o
   9   2  15      102.34      147.67    161.23 o
  -9   3  15      155.49      151.87     64.92 o
  -8   3  15      291.63      221.59     54.12 o
  -7   3  15     1597.31     1501.18     53.59 o
  -6   3  15      433.69      461.86     56.44 o
  -5   3  15      306.41      346.59     62.34 o
  -4   3  15     1348.06     1345.04     60.38 o
  -3   3  15        5.70       -4.09     81.47 o
  -2   3  15      315.39      285.71     75.34 o
  -1   3  15      821.19      820.34     78.37 o
   0   3  15      455.79      424.74     76.59 o
   1   3  15      833.97      923.07     81.97 o
   2   3  15      337.22      370.83     65.75 o
   3   3  15        5.35      -15.81     70.14 o
   4   3  15     1336.99     1411.44     70.09 o
   5   3  15      305.23      310.03     69.54 o
   6   3  15      443.44      446.91     72.83 o
   7   3  15     1597.48     1415.95     95.05 o
   8   3  15      300.72      314.08    111.30 o
   9   3  15      155.80      127.11    162.95 o
  -9   4  15       93.85      129.75     61.30 o
  -8   4  15       97.72      113.25     54.30 o
  -7   4  15       40.78       54.24     50.19 o
  -6   4  15      806.42      800.37     53.12 o
  -5   4  15      248.34      264.05     55.03 o
  -4   4  15       16.30        8.09     60.92 o
  -3   4  15      419.51      454.33     88.30 o
  -2   4  15      686.83      638.93     94.89 o
  -1   4  15      418.41      408.20     76.83 o
   0   4  15      258.73      223.64     83.63 o
   1   4  15      440.38      451.96     69.66 o
   2   4  15      664.09      648.23     69.95 o
   3   4  15      419.53      494.77    117.48 o
   4   4  15       16.52       55.83     79.21 o
   5   4  15      245.16      359.28     88.00 o
   6   4  15      792.77      785.57    123.08 o
   7   4  15       42.00       56.10     92.58 o
   8   4  15      101.68      146.47     95.17 o
   9   4  15      102.24       80.36    106.07 o
  -8   5  15      537.95      448.88     51.48 o
  -7   5  15        2.14       18.40     50.14 o
  -6   5  15      559.13      508.12     59.46 o
  -5   5  15       16.25       33.66     55.75 o
  -4   5  15      334.49      410.07     58.50 o
  -3   5  15      382.28      407.68     67.55 o
  -2   5  15      134.01      121.12     77.59 o
  -1   5  15      219.41      190.38     78.34 o
   0   5  15      327.58      414.62     79.55 o
   1   5  15      217.80      277.90    107.52 o
   2   5  15      138.72      186.16     81.44 o
   3   5  15      381.81      396.64     89.74 o
   4   5  15      338.09      405.93     80.66 o
   5   5  15       12.42      -29.30     82.30 o
   6   5  15      556.86      480.70    136.07 o
   7   5  15        1.71       47.96    133.16 o
   8   5  15      541.10      519.85     99.44 o
  -8   6  15      240.13      183.99     54.22 o
  -7   6  15      135.54      128.73     57.67 o
  -6   6  15      421.04      369.12     52.30 o
  -5   6  15      188.13      152.66     56.70 o
  -4   6  15      957.78      932.79     61.70 o
  -3   6  15      305.47      264.18     85.76 o
  -2   6  15      546.51      555.54     75.42 o
  -1   6  15       64.29      133.85     72.66 o
   0   6  15       13.31       67.96    102.06 o
   1   6  15       64.33       63.40     72.18 o
   2   6  15      540.20      497.31     74.27 o
   3   6  15      331.94      276.57     69.52 o
   4   6  15      963.36      847.03     75.87 o
   5   6  15      196.67      210.89     92.82 o
   6   6  15      422.95      274.46    108.16 o
   7   6  15      138.64      154.95    137.28 o
   8   6  15      243.80      183.80    149.62 o
  -7   7  15       73.74       77.84     64.10 o
  -6   7  15      213.32      206.48     55.67 o
  -5   7  15       27.98       39.78     53.52 o
  -4   7  15        9.71       37.60     70.84 o
  -3   7  15     1327.75     1483.06     92.61 o
  -2   7  15      380.35      386.12     84.06 o
  -1   7  15      884.47      760.90     75.18 o
   0   7  15     1046.93     1037.62     89.06 o
   1   7  15      903.33      864.27     74.19 o
   2   7  15      374.96      481.53     82.21 o
   3   7  15     1308.08     1266.30     81.78 o
   4   7  15        9.51       89.45     81.25 o
   5   7  15       29.39       70.86    130.60 o
   6   7  15      212.45      286.95    140.06 o
   7   7  15       65.76       41.46    146.61 o
  -6   8  15      311.20      195.30     77.27 o
  -5   8  15       11.99       41.83     69.30 o
  -4   8  15      268.19      245.66     60.84 o
  -3   8  15      338.61      394.03     83.79 o
  -2   8  15       21.14       13.09     77.97 o
  -1   8  15      239.01      224.67     83.96 o
   0   8  15      145.26      108.47     74.85 o
   1   8  15      239.97      235.87     75.40 o
   2   8  15       22.80      132.54    110.87 o
   3   8  15      340.57      384.17    107.88 o
   4   8  15      274.17      279.18    132.22 o
   5   8  15       12.50      104.37    137.33 o
   6   8  15      309.09      289.68    144.06 o
  -4   9  15       60.60       65.68     69.76 o
  -3   9  15      194.74      217.19     74.32 o
  -2   9  15      960.19      928.21     67.66 o
  -1   9  15      366.86      399.68     67.14 o
   0   9  15        4.62      -60.80    105.15 o
   1   9  15      370.74      321.93    109.33 o
   2   9  15      968.93      940.80    115.07 o
   3   9  15      194.82      333.14    137.61 o
   4   9  15       61.03       27.62    113.65 o
  -1  10  15       11.28       72.47    115.49 o
   0  10  15      288.00       83.93    116.27 o
   1  10  15       11.00       36.18    114.65 o
   0   0  16     7458.94     7049.96    123.97 o
   1   0  16      343.67      340.95     63.94 o
   2   0  16       89.03      191.01     64.23 o
   3   0  16      167.38      196.73     52.16 o
   4   0  16      164.89      195.41     66.18 o
   5   0  16      230.29      264.43     71.44 o
   6   0  16      176.18      202.61     71.60 o
   7   0  16        9.68       92.13     76.56 o
   8   0  16       12.67      116.27    137.38 o
   9   0  16       55.31       64.02    159.50 o
  -9   1  16        7.23       62.67     90.88 o
  -8   1  16      119.02      124.97     84.73 o
  -7   1  16       64.08       59.98     76.96 o
  -6   1  16      315.41      363.56     63.48 o
  -5   1  16      650.44      632.23     60.56 o
  -4   1  16      575.44      570.92     67.16 o
  -3   1  16      262.47      319.95     69.73 o
  -2   1  16      104.19      107.85     70.71 o
  -1   1  16     7896.97     8219.61    100.27 o
   0   1  16      142.22      175.44     78.08 o
   1   1  16     7915.72     8136.13    291.07 o
   2   1  16       99.78      125.06     75.31 o
   3   1  16      274.23      298.93     65.96 o
   4   1  16      594.24      525.96     56.09 o
   5   1  16      645.66      630.25     62.04 o
   6   1  16      330.80      302.89     62.69 o
   7   1  16       62.80       75.04     80.28 o
   8   1  16      120.24      106.04    156.39 o
   9   1  16        8.34      -10.95    160.39 o
  -9   2  16      962.24      800.95     76.96 o
  -8   2  16      206.31      166.13     62.35 o
  -7   2  16      400.70      458.74     65.91 o
  -6   2  16      156.53      100.81     77.36 o
  -5   2  16       81.82      110.15     64.99 o
  -4   2  16      166.63      229.07     65.77 o
  -3   2  16      249.11      261.89     61.90 o
  -2   2  16      411.00      381.66     69.11 o
  -1   2  16     3903.01     3277.31    579.15 o
   0   2  16      201.01      260.86     69.09 o
   1   2  16     3864.71     3463.93    102.35 o
   2   2  16      408.34      408.23     55.60 o
   3   2  16      245.99      221.50     56.40 o
   4   2  16      160.73      196.53     59.40 o
   5   2  16       81.39      106.36     57.08 o
   6   2  16      143.59      142.09     60.49 o
   7   2  16      395.95      391.43     80.35 o
   8   2  16      210.46      221.48    156.62 o
   9   2  16      944.87      765.02    166.43 o
  -9   3  16       27.00       27.57     63.07 o
  -8   3  16       95.06      109.21     55.49 o
  -7   3  16       32.08       60.10     50.47 o
  -6   3  16       18.30       -8.68     66.00 o
  -5   3  16     1786.90     1787.59     68.48 o
  -4   3  16      248.73      237.50     60.23 o
  -3   3  16      614.92      599.23     83.85 o
  -2   3  16      340.11      288.73     83.99 o
  -1   3  16      836.51      811.38     85.99 o
   0   3  16      546.54      645.61     93.06 o
   1   3  16      819.84      815.29     93.96 o
   2   3  16      336.02      279.93     66.01 o
   3   3  16      617.61      652.30     64.89 o
   4   3  16      249.04      234.07     53.75 o
   5   3  16     1791.04     1797.58     64.46 o
   6   3  16       16.45       12.48     77.72 o
   7   3  16       31.36       42.03     80.92 o
   8   3  16       91.98      165.31    102.87 o
   9   3  16       30.48       10.45    162.12 o
  -9   4  16      203.51      135.40     65.20 o
  -8   4  16      580.48      522.83     52.35 o
  -7   4  16     1082.82     1088.90     54.97 o
  -6   4  16      156.35      164.12     50.28 o
  -5   4  16     1159.51     1094.59     61.50 o
  -4   4  16      108.76      127.73     63.24 o
  -3   4  16     2213.16     1990.88    135.39 o
  -2   4  16      175.02      198.71     74.90 o
  -1   4  16       64.60      158.77     83.45 o
   0   4  16      470.62      519.77     75.48 o
   1   4  16       66.78      125.68     73.87 o
   2   4  16      172.89      178.76     67.02 o
   3   4  16     2190.10     2069.54     99.92 o
   4   4  16      108.46       69.25     79.82 o
   5   4  16     1146.75     1118.91    113.36 o
   6   4  16      155.13      188.47     69.60 o
   7   4  16     1105.16     1019.70    105.07 o
   8   4  16      574.25      525.17    107.81 o
   9   4  16      199.28      131.48    109.92 o
  -8   5  16       72.29      122.07     52.05 o
  -7   5  16       64.76      120.27     50.08 o
  -6   5  16      220.42      227.34     54.29 o
  -5   5  16      962.19      932.99     64.24 o
  -4   5  16      346.98      369.61     62.31 o
  -3   5  16      590.15      501.55     74.66 o
  -2   5  16      381.00      461.69     70.09 o
  -1   5  16      400.59      372.72     81.71 o
   0   5  16      156.74      127.67     78.01 o
   1   5  16      404.67      400.82     75.65 o
   2   5  16      368.32      331.89    105.64 o
   3   5  16      588.40      512.44     73.52 o
   4   5  16      349.21      301.28     78.61 o
   5   5  16      956.56      861.86     93.02 o
   6   5  16      222.32      296.69     92.18 o
   7   5  16       63.73      113.29     97.30 o
   8   5  16       68.58       67.86     99.38 o
  -7   6  16      140.51      163.11     56.71 o
  -6   6  16     1007.08      908.12     51.36 o
  -5   6  16      122.43      173.36     60.12 o
  -4   6  16      463.49      469.24     61.53 o
  -3   6  16      119.30      139.21     73.20 o
  -2   6  16      243.78      204.23     75.51 o
  -1   6  16      120.80       37.87     81.00 o
   0   6  16       18.79       21.41     72.37 o
   1   6  16      113.87      143.40     80.91 o
   2   6  16      243.46      403.35     89.88 o
   3   6  16      126.61      152.13     72.73 o
   4   6  16      457.84      486.59     80.89 o
   5   6  16      123.45      216.26     89.88 o
   6   6  16     1009.59      963.56    111.13 o
   7   6  16      146.59      141.56    140.17 o
  -7   7  16       15.92       68.09     63.29 o
  -6   7  16      200.88      156.11     69.90 o
  -5   7  16      138.76      166.62     63.92 o
  -4   7  16       71.41       82.20     66.75 o
  -3   7  16      168.79      164.46     78.72 o
  -2   7  16      550.92      568.69     79.10 o
  -1   7  16      113.53      160.80     90.42 o
   0   7  16        9.90      115.14     72.54 o
   1   7  16      107.78      164.93     81.30 o
   2   7  16      572.21      581.99     82.05 o
   3   7  16      166.61      231.15     81.07 o
   4   7  16       71.50      141.91     81.67 o
   5   7  16      139.35      238.48    130.44 o
   6   7  16      203.35      210.81    117.38 o
   7   7  16       17.41       39.63    144.89 o
  -5   8  16       11.53        5.45     59.45 o
  -4   8  16      383.56      391.52     58.35 o
  -3   8  16      150.52      143.07     75.20 o
  -2   8  16      189.65      213.78     79.11 o
  -1   8  16      304.66      294.71     83.60 o
   0   8  16      107.52      145.74     83.25 o
   1   8  16      306.89      373.38     76.35 o
   2   8  16      186.28      178.45     84.65 o
   3   8  16      156.13      205.41     75.04 o
   4   8  16      390.58      398.46    135.34 o
   5   8  16       11.18       -7.61    139.11 o
  -4   9  16       36.57       -7.04     67.17 o
  -3   9  16      203.60      224.60     79.43 o
  -2   9  16       78.81      119.15     70.08 o
  -1   9  16      262.11      214.99     79.95 o
   0   9  16      457.86      381.13     80.73 o
   1   9  16      261.89      303.85    112.21 o
   2   9  16       83.54       33.57    112.43 o
   3   9  16      206.21      363.04    137.67 o
   4   9  16       39.25      122.66    140.61 o
   1   0  17       41.83       53.32     57.26 o
   2   0  17      590.39      573.04     57.35 o
   3   0  17     1633.93     1546.43     53.56 o
   4   0  17     2051.69     2061.90     72.32 o
   5   0  17      347.11      344.17     74.97 o
   6   0  17        7.46       35.61     96.54 o
   7   0  17       94.27      138.78     73.49 o
   8   0  17       53.93        4.38     87.47 o
   9   0  17      443.66      335.88    159.97 o
  -9   1  17      189.95      201.29     87.71 o
  -8   1  17     1554.64     1431.21    137.44 o
  -7   1  17      231.87      230.89     75.73 o
  -6   1  17      159.70       86.89     63.34 o
  -5   1  17      678.29      741.23     61.98 o
  -4   1  17      501.38      546.28     61.43 o
  -3   1  17     1307.40     1296.87     77.65 o
  -2   1  17     1921.44     1964.27     83.63 o
  -1   1  17     3428.57     3264.13     96.68 o
   0   1  17        1.40       30.66     67.54 o
   1   1  17     3425.84     3331.10     90.97 o
   2   1  17     1923.57     1878.45    119.69 o
   3   1  17     1292.58     1228.90     60.50 o
   4   1  17      505.04      517.81     61.35 o
   5   1  17      666.28      691.42     61.04 o
   6   1  17      161.37      187.29     60.97 o
   7   1  17      221.36      201.45     72.85 o
   8   1  17     1539.48     1240.71    163.80 o
   9   1  17      185.45      184.24    160.40 o
  -9   2  17       95.01      136.64     76.41 o
  -8   2  17       59.49       60.18     62.66 o
  -7   2  17      347.96      328.41     66.54 o
  -6   2  17     1523.84     1542.10     80.53 o
  -5   2  17      237.29      184.08     63.41 o
  -4   2  17      590.97      603.45     57.33 o
  -3   2  17      584.30      698.51     94.98 o
  -2   2  17      254.08      188.77     61.98 o
  -1   2  17      251.80      316.81     67.05 o
   0   2  17      219.87      272.86     63.63 o
   1   2  17      241.78      254.53     67.45 o
   2   2  17      248.63      285.56     61.33 o
   3   2  17      570.72      597.85     77.15 o
   4   2  17      580.31      579.84     57.60 o
   5   2  17      255.32      260.16     56.65 o
   6   2  17     1520.77     1545.90     62.25 o
   7   2  17      348.30      410.46     83.92 o
   8   2  17       62.66       74.64    158.62 o
   9   2  17       89.59       95.76    142.05 o
  -9   3  17        2.67       19.04     73.44 o
  -8   3  17      456.06      505.31     61.68 o
  -7   3  17       45.33       84.73     56.82 o
  -6   3  17       27.46       61.80     64.71 o
  -5   3  17      639.61      586.36     64.75 o
  -4   3  17      575.99      624.25     54.90 o
  -3   3  17      107.17      149.81     59.14 o
  -2   3  17     1866.46     1864.42    139.94 o
  -1   3  17      434.92      496.36     75.51 o
   0   3  17      508.87      467.19    105.79 o
   1   3  17      447.60      455.37     68.01 o
   2   3  17     1868.73     1899.22     90.00 o
   3   3  17      110.72      117.86     64.51 o
   4   3  17      579.87      556.72     58.75 o
   5   3  17      636.36      646.37     62.24 o
   6   3  17       28.55       27.70     70.04 o
   7   3  17       47.53       72.84     78.69 o
   8   3  17      441.96      374.19     94.85 o
   9   3  17        2.82       -5.61    168.28 o
  -9   4  17       21.33       59.51     74.89 o
  -8   4  17      132.02      126.96     58.36 o
  -7   4  17      224.03      288.90     62.85 o
  -6   4  17      232.92      278.06     56.71 o
  -5   4  17      148.52      196.16     57.26 o
  -4   4  17     1426.08     1343.75     69.86 o
  -3   4  17      218.40      205.67     81.03 o
  -2   4  17      386.16      402.14     90.10 o
  -1   4  17      368.27      282.36     81.85 o
   0   4  17     2630.80     2521.58     75.09 o
   1   4  17      370.92      368.50     80.06 o
   2   4  17      389.01      326.91     67.86 o
   3   4  17      217.29      260.30     63.66 o
   4   4  17     1413.08     1270.19     77.24 o
   5   4  17      151.42       96.73     82.14 o
   6   4  17      226.85      216.92     76.15 o
   7   4  17      229.48      184.04     76.98 o
   8   4  17      127.52      143.29     97.62 o
   9   4  17       21.22       56.09    101.69 o
  -8   5  17        8.36        2.75     50.77 o
  -7   5  17      170.94      219.04     54.86 o
  -6   5  17      320.35      325.79     62.42 o
  -5   5  17      142.81      192.53     59.32 o
  -4   5  17      868.95      835.26     59.73 o
  -3   5  17      911.99      997.21     79.78 o
  -2   5  17      447.61      465.53     75.35 o
  -1   5  17      910.73      977.65     82.84 o
   0   5  17     1232.78     1207.27    100.42 o
   1   5  17      909.87      955.87     74.96 o
   2   5  17      453.93      494.06     73.54 o
   3   5  17      900.59      866.43    112.69 o
   4   5  17      848.87      846.89     76.89 o
   5   5  17      150.75      152.65     89.76 o
   6   5  17      318.63      353.17     95.34 o
   7   5  17      171.72       99.06     94.84 o
   8   5  17        9.22       51.18     98.61 o
  -7   6  17       54.72       56.69     58.86 o
  -6   6  17       16.95       43.91     59.74 o
  -5   6  17      227.98      241.79     64.36 o
  -4   6  17      213.49      244.44     67.86 o
  -3   6  17     1117.03     1061.48     84.19 o
  -2   6  17      498.26      680.87     83.75 o
  -1   6  17      112.89       96.11    130.44 o
   0   6  17       29.23      -32.23    120.63 o
   1   6  17      104.33      119.56     80.45 o
   2   6  17      506.19      636.46     80.60 o
   3   6  17     1112.26     1255.49     90.04 o
   4   6  17      217.05      262.95     81.17 o
   5   6  17      215.03      198.88     83.94 o
   6   6  17       19.34       -4.56    112.76 o
   7   6  17       51.10       73.53    138.38 o
  -6   7  17      114.07      104.81     65.96 o
  -5   7  17      264.29      298.56     72.79 o
  -4   7  17      103.45       92.35     65.95 o
  -3   7  17      281.90      282.69     73.27 o
  -2   7  17     1416.08     1408.17    119.71 o
  -1   7  17      198.38      250.26     73.77 o
   0   7  17      107.22      215.44     89.20 o
   1   7  17      210.27      230.49     74.72 o
   2   7  17     1427.26     1416.25     77.81 o
   3   7  17      282.05      299.76     82.90 o
   4   7  17      100.78       85.72     80.75 o
   5   7  17      263.83      368.77    133.50 o
   6   7  17      114.17      140.72    112.04 o
  -5   8  17      337.01      315.28     64.58 o
  -4   8  17      167.02      150.55     64.74 o
  -3   8  17       50.14       53.13    134.27 o
  -2   8  17      144.99      153.65    113.10 o
  -1   8  17      144.30       99.55    114.52 o
   0   8  17      284.46      444.91     76.08 o
   1   8  17      137.62      157.23    132.16 o
   2   8  17      140.57      112.88     78.00 o
   3   8  17       52.10      126.23     82.94 o
   4   8  17      159.42      194.41    110.27 o
   5   8  17      334.48      359.05    144.06 o
  -4   9  17      518.63      380.22     90.81 o
  -3   9  17       28.97      108.57     87.76 o
  -2   9  17       55.33       38.96    142.16 o
  -1   9  17      289.61      337.13     78.97 o
   0   9  17       99.46      141.75     77.61 o
   1   9  17      297.19      357.47     77.56 o
   2   9  17       55.58      100.20    112.71 o
   3   9  17       30.47      155.11    137.72 o
   4   9  17      509.41      496.96    144.90 o
   0   0  18       52.18      115.18     86.60 o
   1   0  18      641.67      671.20     56.57 o
   2   0  18     2218.93     2133.87     62.39 o
   3   0  18      723.60      713.79     51.96 o
   4   0  18     1176.12     1104.98     59.20 o
   5   0  18       18.16      -23.99     67.21 o
   6   0  18     2176.33     2143.28    115.74 o
   7   0  18      561.45      502.47     74.09 o
   8   0  18      696.18      693.94     80.33 o
   9   0  18        4.48      -46.91    159.78 o
  -9   1  18       37.21       12.95    182.29 o
  -8   1  18      690.22      597.78     94.79 o
  -7   1  18      210.87      227.81     72.47 o
  -6   1  18       82.14      122.36     62.35 o
  -5   1  18      483.02      534.89     64.37 o
  -4   1  18      134.76      138.32     64.65 o
  -3   1  18      604.03      616.89     75.51 o
  -2   1  18     2523.47     2385.83    110.41 o
  -1   1  18      138.93      206.62     63.61 o
   0   1  18      137.60      168.14     63.96 o
   1   1  18      126.84      159.87     78.83 o
   2   1  18     2554.43     2526.04    120.34 o
   3   1  18      607.72      538.80     56.76 o
   4   1  18      134.50      181.99     57.46 o
   5   1  18      473.18      491.01     63.91 o
   6   1  18       84.13       34.24     76.35 o
   7   1  18      203.58      228.77     73.84 o
   8   1  18      690.78      637.98    128.71 o
   9   1  18       37.82      103.70    140.55 o
  -9   2  18       37.61      101.47     75.85 o
  -8   2  18      241.67      233.88     75.87 o
  -7   2  18      490.85      477.09     65.81 o
  -6   2  18      346.87      359.73     78.82 o
  -5   2  18       92.22       66.24     59.68 o
  -4   2  18      962.21      918.58     60.75 o
  -3   2  18     2807.73     2633.69    119.95 o
  -2   2  18      360.15      422.72     69.63 o
  -1   2  18      750.15      754.04     66.70 o
   0   2  18     3227.40     3101.97    134.69 o
   1   2  18      745.37      801.02     71.74 o
   2   2  18      361.88      331.26     54.26 o
   3   2  18     2819.62     2731.24    104.06 o
   4   2  18      968.67      951.59     60.31 o
   5   2  18       93.20       78.29     64.20 o
   6   2  18      356.30      429.65     65.82 o
   7   2  18      494.03      470.33     82.67 o
   8   2  18      243.03      331.59    158.85 o
   9   2  18       36.40       63.75    162.56 o
  -9   3  18       50.33       86.87     72.91 o
  -8   3  18       42.57       62.78     57.57 o
  -7   3  18      385.10      405.30     59.47 o
  -6   3  18      342.92      324.19     62.56 o
  -5   3  18      573.23      584.41     61.22 o
  -4   3  18      527.12      527.76     57.51 o
  -3   3  18      256.51      324.22     59.10 o
  -2   3  18      544.22      489.98     66.74 o
  -1   3  18     1222.29     1126.75     97.28 o
   0   3  18      324.99      302.46     84.28 o
   1   3  18     1218.43     1258.37    100.51 o
   2   3  18      531.25      493.87     84.77 o
   3   3  18      259.28      257.37     57.79 o
   4   3  18      534.76      561.02     55.79 o
   5   3  18      576.83      530.34     57.61 o
   6   3  18      323.70      295.20     69.68 o
   7   3  18      391.89      392.96     79.01 o
   8   3  18       44.10       74.55    106.16 o
   9   3  18       46.93      126.44    140.61 o
  -8   4  18      593.46      553.62     57.39 o
  -7   4  18       64.64       95.31     59.50 o
  -6   4  18       20.62       10.62     58.78 o
  -5   4  18      448.00      447.19     58.53 o
  -4   4  18       47.87       54.03     60.07 o
  -3   4  18      726.10      579.68     81.83 o
  -2   4  18      715.21      652.84     77.37 o
  -1   4  18      601.16      540.16    106.73 o
   0   4  18      638.02      642.85    129.97 o
   1   4  18      576.13      557.64     73.00 o
   2   4  18      723.61      711.97     71.04 o
   3   4  18      742.55      695.53     64.59 o
   4   4  18       47.05       81.83     73.66 o
   5   4  18      439.72      441.55     66.57 o
   6   4  18       22.99       53.63     70.14 o
   7   4  18       69.55       71.25     71.22 o
   8   4  18      598.31      621.32    106.97 o
  -8   5  18       66.53       55.67     58.90 o
  -7   5  18       66.31      125.76     57.32 o
  -6   5  18      130.75      140.50     57.62 o
  -5   5  18      220.53      279.28     59.66 o
  -4   5  18      117.40      135.03     62.25 o
  -3   5  18      647.25      603.49     66.20 o
  -2   5  18      170.25      182.60     74.72 o
  -1   5  18      630.75      650.65     79.80 o
   0   5  18      629.71      655.07    103.14 o
   1   5  18      638.93      612.27     72.25 o
   2   5  18      165.88      122.72     78.03 o
   3   5  18      640.51      695.67     88.69 o
   4   5  18      119.98       64.86     76.33 o
   5   5  18      225.09      190.12     92.24 o
   6   5  18      132.27      194.31     85.49 o
   7   5  18       69.15       47.78     94.75 o
   8   5  18       65.26      123.88     90.94 o
  -7   6  18       43.44       70.77     55.97 o
  -6   6  18      301.54      232.61     63.91 o
  -5   6  18       75.93       37.36     71.52 o
  -4   6  18      167.23      209.29     62.49 o
  -3   6  18      126.01      165.08     70.02 o
  -2   6  18      193.42      145.29     75.00 o
  -1   6  18     1619.36     1611.24    135.85 o
   0   6  18     2047.64     2243.11    155.33 o
   1   6  18     1592.00     1502.06     76.82 o
   2   6  18      191.25      226.27     75.73 o
   3   6  18      127.01      160.62     74.15 o
   4   6  18      165.07      159.09     91.27 o
   5   6  18       75.27       23.85     74.94 o
   6   6  18      290.34      198.26     86.31 o
   7   6  18       43.70      113.88    140.00 o
  -6   7  18      265.67      255.69     55.73 o
  -5   7  18      288.72      329.93     79.94 o
  -4   7  18     1171.43     1131.80    102.55 o
  -3   7  18      199.85      280.38     90.54 o
  -2   7  18      154.91      323.82     92.11 o
  -1   7  18      103.56      106.10     72.94 o
   0   7  18       34.63       12.84     72.20 o
   1   7  18      105.49      118.10     79.51 o
   2   7  18      155.85      130.27     74.03 o
   3   7  18      198.10      265.03     79.46 o
   4   7  18     1167.86     1241.63    132.76 o
   5   7  18      289.69      177.35     86.35 o
   6   7  18      262.10      292.12    113.33 o
  -5   8  18       20.89       90.87     75.78 o
  -4   8  18      191.00      139.67     65.58 o
  -3   8  18        6.83       72.42    109.26 o
  -2   8  18       26.74       70.30    110.99 o
  -1   8  18      611.38      609.63     78.29 o
   0   8  18      168.02      227.45     82.37 o
   1   8  18      615.79      633.89    108.56 o
   2   8  18       26.11       98.53     77.12 o
   3   8  18        6.81       76.60     83.73 o
   4   8  18      186.74      142.67    110.38 o
   5   8  18       20.83      110.10    140.00 o
  -3   9  18       30.63       72.40     87.90 o
  -2   9  18       28.67       83.09    110.87 o
  -1   9  18       54.93      108.27     76.93 o
   0   9  18        1.21       97.39     78.14 o
   1   9  18       53.82      -79.72     79.72 o
   2   9  18       31.05       12.09     81.31 o
   3   9  18       32.02       21.51    139.44 o
   1   0  19      724.39      699.67     57.75 o
   2   0  19      687.34      639.82     57.08 o
   3   0  19       21.79       25.61     50.78 o
   4   0  19      988.25      916.28     62.89 o
   5   0  19     1219.44     1203.30     71.84 o
   6   0  19     1987.07     1951.74    102.59 o
   7   0  19       63.35      103.36     73.11 o
   8   0  19        5.37       -3.91     77.77 o
   9   0  19      249.74      265.61    147.78 o
  -9   1  19      537.42      395.42     94.35 o
  -8   1  19      107.92       98.89     79.14 o
  -7   1  19      269.50      263.21     74.22 o
  -6   1  19       26.06        1.90     63.22 o
  -5   1  19      262.89      262.24     60.21 o
  -4   1  19      578.94      558.19     55.74 o
  -3   1  19      588.55      588.59     68.38 o
  -2   1  19      176.31      171.98     62.14 o
  -1   1  19      511.38      501.99     66.04 o
   0   1  19       38.13       61.71     65.47 o
   1   1  19      503.28      522.21     62.40 o
   2   1  19      182.14      167.96     62.40 o
   3   1  19      580.02      630.90     58.43 o
   4   1  19      582.68      504.29     59.04 o
   5   1  19      249.07      203.17     56.34 o
   6   1  19       26.62       38.35     69.98 o
   7   1  19      265.17      255.19    105.43 o
   8   1  19      110.20      123.26    113.33 o
   9   1  19      538.34      371.07    164.08 o
  -9   2  19       41.95      -10.75     82.62 o
  -8   2  19       23.59      -10.37     76.57 o
  -7   2  19      510.51      528.26     67.90 o
  -6   2  19      677.96      701.62     62.98 o
  -5   2  19     2019.22     1961.88     61.88 o
  -4   2  19      163.24      225.92     63.42 o
  -3   2  19     1032.95      988.24     62.99 o
  -2   2  19      398.58      384.56     70.14 o
  -1   2  19     1755.71     1528.55     88.61 o
   0   2  19     1562.94     1579.20     84.30 o
   1   2  19     1760.16     1662.21     69.86 o
   2   2  19      395.53      375.00     56.04 o
   3   2  19     1030.81     1094.16     66.64 o
   4   2  19      155.90      186.85     60.48 o
   5   2  19     2046.92     2070.24     61.03 o
   6   2  19      688.48      640.82     59.44 o
   7   2  19      492.43      499.02     63.68 o
   8   2  19       24.25       57.57    121.95 o
   9   2  19       39.35      -20.95    169.84 o
  -9   3  19      455.45      371.06     72.80 o
  -8   3  19       49.15      100.32     61.50 o
  -7   3  19       32.84       57.53     65.84 o
  -6   3  19      397.50      418.24     63.59 o
  -5   3  19      184.19      240.75     63.05 o
  -4   3  19       86.67      149.55     53.77 o
  -3   3  19      141.82      135.31     60.83 o
  -2   3  19     1797.29     1759.41     93.85 o
  -1   3  19     1210.00     1163.13     92.01 o
   0   3  19       16.16       30.27     61.90 o
   1   3  19     1213.10     1124.08     65.07 o
   2   3  19     1770.27     1808.92     73.31 o
   3   3  19      143.95      159.65     57.74 o
   4   3  19       92.29      104.92     54.04 o
   5   3  19      183.60      202.16     68.02 o
   6   3  19      408.57      352.95     70.81 o
   7   3  19       32.46       27.59     80.21 o
   8   3  19       43.60       77.45    105.26 o
   9   3  19      454.48      337.33    149.90 o
  -8   4  19      183.90      100.55     56.80 o
  -7   4  19      201.93      216.32     58.62 o
  -6   4  19      491.00      449.90     56.03 o
  -5   4  19      141.21      175.54     57.60 o
  -4   4  19      117.92      131.22     56.59 o
  -3   4  19      259.63      249.70     79.98 o
  -2   4  19      627.14      598.16     74.54 o
  -1   4  19      895.79      819.53    105.13 o
   0   4  19      991.00     1179.06    128.54 o
   1   4  19      907.38      860.68     66.70 o
   2   4  19      623.98      667.10     72.70 o
   3   4  19      254.02      287.77     68.11 o
   4   4  19      117.06      135.53     63.26 o
   5   4  19      140.11      193.20     69.75 o
   6   4  19      483.95      463.99     74.92 o
   7   4  19      201.20      241.32     73.98 o
   8   4  19      187.29      107.77     90.07 o
  -8   5  19      154.93      154.49     62.69 o
  -7   5  19      368.62      345.96     58.71 o
  -6   5  19      206.31      186.03     53.13 o
  -5   5  19      540.68      543.91     56.33 o
  -4   5  19      267.03      290.95     74.91 o
  -3   5  19      540.25      567.68     68.74 o
  -2   5  19      437.53      363.51     80.62 o
  -1   5  19       13.07       70.53    127.10 o
   0   5  19      509.71      463.91     68.50 o
   1   5  19       12.69      -70.87     70.87 o
   2   5  19      429.94      382.98     73.52 o
   3   5  19      551.22      493.31     72.95 o
   4   5  19      263.85      308.13     90.24 o
   5   5  19      550.80      523.30    116.56 o
   6   5  19      206.78      142.76     70.56 o
   7   5  19      361.00      327.80     86.47 o
   8   5  19      161.22      125.24    100.42 o
  -7   6  19      626.22      543.33     57.22 o
  -6   6  19      378.22      346.18     62.56 o
  -5   6  19      306.39      270.27     73.88 o
  -4   6  19      205.71      178.13     61.06 o
  -3   6  19       58.81       79.21     68.51 o
  -2   6  19      550.20      538.00    100.55 o
  -1   6  19      221.57      197.02     80.02 o
   0   6  19      363.73      265.75     73.87 o
   1   6  19      232.00      281.74     72.52 o
   2   6  19      539.20      538.02     83.87 o
   3   6  19       48.94      121.77     89.46 o
   4   6  19      210.94      205.76     81.83 o
   5   6  19      308.89      292.85     85.06 o
   6   6  19      378.98      439.93    135.67 o
   7   6  19      629.23      582.82    100.50 o
  -6   7  19       12.77        5.85     62.09 o
  -5   7  19      196.40      164.43     80.15 o
  -4   7  19       75.79      129.27     65.07 o
  -3   7  19      108.84       59.30     77.79 o
  -2   7  19      313.25      290.83     75.85 o
  -1   7  19      616.22      606.72    105.67 o
   0   7  19        8.93      128.34     79.38 o
   1   7  19      639.25      613.03     74.93 o
   2   7  19      324.54      353.91     93.03 o
   3   7  19      107.77      187.97     74.70 o
   4   7  19       81.39      103.82    104.87 o
   5   7  19      197.54      256.27    131.94 o
   6   7  19       12.74       61.86    116.21 o
  -5   8  19       95.45       94.37     72.31 o
  -4   8  19       15.34       58.91     64.53 o
  -3   8  19      288.61      309.49     79.25 o
  -2   8  19      281.66      182.25    139.67 o
  -1   8  19      458.23      401.33     84.13 o
   0   8  19        0.02      175.95     96.42 o
   1   8  19      462.96      465.89    107.83 o
   2   8  19      279.72      267.77     78.49 o
   3   8  19      303.70      303.67     86.11 o
   4   8  19       13.48      -62.30    113.10 o
   5   8  19       98.39      101.48    114.71 o
  -3   9  19      326.13      375.22    120.94 o
  -2   9  19      162.81      287.78    117.83 o
  -1   9  19       82.14      155.08     79.54 o
   0   9  19      147.92      150.36     79.97 o
   1   9  19       84.54      146.24     78.96 o
   2   9  19      165.31      197.93     83.16 o
   3   9  19      336.64      277.51    116.89 o
   0   0  20    12373.92    13087.68    744.65 o
   1   0  20      602.68      712.40     56.55 o
   2   0  20      271.55      246.14     58.58 o
   3   0  20        6.62        8.75     61.18 o
   4   0  20      176.69      149.49     60.20 o
   5   0  20      127.23      201.97     76.91 o
   6   0  20      295.18      306.55     76.49 o
   7   0  20       80.20       40.39     75.71 o
   8   0  20        0.21      -12.57     82.40 o
   9   0  20      319.11      246.28    165.68 o
  -9   1  20       37.76      101.53     87.44 o
  -8   1  20       87.87      114.18     77.66 o
  -7   1  20      148.79      100.69     75.25 o
  -6   1  20     1607.72     1592.87     65.29 o
  -5   1  20      414.99      385.48     59.18 o
  -4   1  20     1642.64     1575.03     56.43 o
  -3   1  20      125.25      183.30     63.85 o
  -2   1  20      582.05      515.21     62.28 o
  -1   1  20      221.92      201.21     64.49 o
   0   1  20      121.42      194.97     65.68 o
   1   1  20      223.92      239.38     62.00 o
   2   1  20      583.79      581.03     70.79 o
   3   1  20      132.95      214.57     66.31 o
   4   1  20     1688.94     1729.17     71.36 o
   5   1  20      423.61      450.18     60.26 o
   6   1  20     1638.25     1639.02     66.47 o
   7   1  20      143.08      187.49     99.88 o
   8   1  20       86.58      159.71     77.98 o
   9   1  20       35.21      111.37    141.72 o
  -9   2  20      449.96      406.90     79.17 o
  -8   2  20       49.40       29.54     78.24 o
  -7   2  20       80.94       88.32     70.31 o
  -6   2  20      758.76      832.35     63.31 o
  -5   2  20      784.63      762.41     60.89 o
  -4   2  20      521.52      474.69     57.68 o
  -3   2  20      203.68      197.67     63.34 o
  -2   2  20      120.08      159.16     65.22 o
  -1   2  20      988.59      895.65     63.58 o
   0   2  20       17.32       24.94     67.27 o
   1   2  20      993.10     1041.55     67.07 o
   2   2  20      128.06       98.96     56.05 o
   3   2  20      204.26      192.60     56.60 o
   4   2  20      518.66      542.96     57.73 o
   5   2  20      794.87      752.61     70.45 o
   6   2  20      779.16      834.75     62.46 o
   7   2  20       82.44      100.38     63.43 o
   8   2  20       52.33       78.96    109.92 o
   9   2  20      437.36      283.24    143.96 o
  -8   3  20        8.06      -23.05     66.82 o
  -7   3  20      130.12      129.57     66.32 o
  -6   3  20      219.45      203.08     62.04 o
  -5   3  20      633.76      630.85     60.85 o
  -4   3  20     1944.71     1921.79     79.15 o
  -3   3  20       44.64       49.74     62.98 o
  -2   3  20     2335.24     2414.99     89.92 o
  -1   3  20      240.63      253.21     65.83 o
   0   3  20        2.10      -60.47     62.90 o
   1   3  20      233.14      257.83     65.26 o
   2   3  20     2338.41     2250.43     94.02 o
   3   3  20       46.53      106.19     60.86 o
   4   3  20     1943.84     1926.12     70.88 o
   5   3  20      642.91      512.63     73.44 o
   6   3  20      235.18      213.68     55.71 o
   7   3  20      131.36      231.37     80.78 o
   8   3  20        9.18       42.45     84.89 o
  -8   4  20      493.24      412.37     58.04 o
  -7   4  20      253.51      246.65     57.58 o
  -6   4  20       21.88       80.52     57.13 o
  -5   4  20       28.58       36.68     60.94 o
  -4   4  20      262.83      252.37     62.85 o
  -3   4  20      855.98      878.02     81.44 o
  -2   4  20      693.07      613.28     74.58 o
  -1   4  20      303.33      226.44    107.94 o
   0   4  20      224.46      129.06    103.05 o
   1   4  20      305.52      268.89     64.91 o
   2   4  20      704.79      674.61     66.33 o
   3   4  20      829.58      892.52    116.89 o
   4   4  20      268.30      307.19     60.18 o
   5   4  20       28.47      106.64     69.37 o
   6   4  20       21.91       32.57     71.87 o
   7   4  20      252.51      211.15     75.75 o
   8   4  20      487.40      426.09    101.70 o
  -8   5  20      131.55      141.68     59.13 o
  -7   5  20      352.16      356.86     64.16 o
  -6   5  20      201.72      216.94     59.79 o
  -5   5  20      236.70      245.71     54.63 o
  -4   5  20      377.61      383.38     73.23 o
  -3   5  20     1076.48     1032.79     81.98 o
  -2   5  20       61.37       45.92     74.70 o
  -1   5  20      299.39      150.24    103.16 o
   0   5  20     1266.58     1178.20     80.45 o
   1   5  20      299.90      292.70     66.76 o
   2   5  20       57.56       63.97     77.53 o
   3   5  20     1085.50      989.10    107.58 o
   4   5  20      362.75      401.92     82.24 o
   5   5  20      237.66      277.48     86.27 o
   6   5  20      197.31      156.50     70.58 o
   7   5  20      366.48      248.68     74.94 o
   8   5  20      131.58      171.05     99.92 o
  -7   6  20       78.77       79.80     57.97 o
  -6   6  20      419.39      397.13     71.12 o
  -5   6  20       12.12       -8.43     58.32 o
  -4   6  20      304.22      252.24     70.04 o
  -3   6  20      122.20      161.88     76.11 o
  -2   6  20      584.42      660.71     82.00 o
  -1   6  20      843.73      936.70    132.81 o
   0   6  20      277.34      227.63     73.38 o
   1   6  20      838.49      816.57     94.39 o
   2   6  20      562.09      549.27     74.61 o
   3   6  20      131.93      133.94     75.21 o
   4   6  20      302.85      311.70    127.89 o
   5   6  20       10.67      -49.02    110.60 o
   6   6  20      410.68      447.71    136.73 o
   7   6  20       74.73       54.74     97.78 o
  -6   7  20       26.54       41.84     58.28 o
  -5   7  20       84.36      123.20     73.89 o
  -4   7  20       62.33       80.39     61.90 o
  -3   7  20      315.53      374.96     82.06 o
  -2   7  20      206.24      270.84    108.16 o
  -1   7  20      209.07      250.11    106.60 o
   0   7  20      264.51      201.09     75.11 o
   1   7  20      209.31      238.27    102.27 o
   2   7  20      210.08      150.47     75.49 o
   3   7  20      308.65      336.17     74.04 o
   4   7  20       64.40       71.05     75.29 o
   5   7  20       83.79        2.22    136.61 o
   6   7  20       24.61      112.26    142.77 o
  -5   8  20        1.41       65.74     61.32 o
  -4   8  20      179.16      196.96     68.90 o
  -3   8  20      284.24      289.51    139.23 o
  -2   8  20       48.94       41.46    113.21 o
  -1   8  20        3.87        4.22     76.61 o
   0   8  20      194.00      150.04    128.28 o
   1   8  20        3.38       30.07    107.04 o
   2   8  20       45.60       97.34     76.32 o
   3   8  20      288.41      306.90    132.92 o
   4   8  20      184.02      192.69    110.38 o
   5   8  20        1.48        6.84    112.04 o
  -3   9  20      236.96      287.10     91.36 o
  -2   9  20       12.85       12.01     83.30 o
  -1   9  20      389.20      382.78     81.52 o
   0   9  20       70.67      258.82     91.92 o
   1   9  20      397.56      355.00    114.83 o
   2   9  20       14.18       41.63    115.43 o
   3   9  20      244.72      172.63    112.66 o
   1   0  21      208.91      225.88     55.61 o
   2   0  21       19.67      -52.57     60.45 o
   3   0  21      105.46      154.45     53.94 o
   4   0  21       59.78       69.76     64.20 o
   5   0  21       10.40        6.41     67.43 o
   6   0  21      639.97      692.50     69.68 o
   7   0  21       58.12      137.78     81.44 o
   8   0  21        4.30       38.29     81.19 o
   9   0  21      408.88      276.35    169.58 o
  -9   1  21       95.57       83.50     87.89 o
  -8   1  21      114.64      130.70     77.72 o
  -7   1  21      146.92      149.04     72.10 o
  -6   1  21      194.80      213.73     68.67 o
  -5   1  21      815.23      851.09     61.55 o
  -4   1  21     1245.37     1279.17     62.07 o
  -3   1  21      587.91      576.86     69.11 o
  -2   1  21     1889.94     1915.71    137.21 o
  -1   1  21        3.47       46.71     64.57 o
   0   1  21        0.15       31.53     60.61 o
   1   1  21        2.13       -5.58     65.43 o
   2   1  21     1886.00     1918.65     79.61 o
   3   1  21      583.19      522.73     73.47 o
   4   1  21     1265.38     1357.86     95.16 o
   5   1  21      806.74      876.91     60.52 o
   6   1  21      181.20      158.36     60.85 o
   7   1  21      147.69      195.58     70.91 o
   8   1  21      111.24      136.56     85.29 o
   9   1  21       95.79      128.99    166.23 o
  -9   2  21      276.86      207.38     71.97 o
  -8   2  21        2.71      -79.52     85.99 o
  -7   2  21      488.33      506.83     66.72 o
  -6   2  21      405.05      370.79     61.34 o
  -5   2  21      100.16       86.13     55.84 o
  -4   2  21      410.72      461.85     57.46 o
  -3   2  21     1390.20     1342.12     75.23 o
  -2   2  21      627.03      547.91     62.07 o
  -1   2  21     1192.62     1257.70     78.20 o
   0   2  21      119.04      168.08     62.30 o
   1   2  21     1192.24     1006.03     69.21 o
   2   2  21      633.73      669.34     93.78 o
   3   2  21     1425.83     1297.39     78.30 o
   4   2  21      402.15      458.44     61.03 o
   5   2  21      105.12      117.33     74.66 o
   6   2  21      417.30      426.31     61.75 o
   7   2  21      483.85      499.57     62.85 o
   8   2  21        2.23       20.70    112.24 o
   9   2  21      268.61      200.59    148.29 o
  -8   3  21      371.10      390.31     63.76 o
  -7   3  21      698.48      667.75     68.74 o
  -6   3  21        0.78       22.14     61.88 o
  -5   3  21      112.75      130.85     54.99 o
  -4   3  21      627.66      642.73     57.14 o
  -3   3  21     2758.87     2918.78     79.45 o
  -2   3  21     1179.85     1126.03     66.61 o
  -1   3  21      109.24      165.40     64.54 o
   0   3  21       39.84       35.93     64.34 o
   1   3  21      112.22      137.78     64.89 o
   2   3  21     1183.44     1172.65     84.19 o
   3   3  21     2775.84     2916.45    103.59 o
   4   3  21      640.81      688.49     57.15 o
   5   3  21      111.40      212.80     63.59 o
   6   3  21        0.69       25.56     61.57 o
   7   3  21      697.65      674.62     79.21 o
   8   3  21      372.53      283.11     85.48 o
  -8   4  21       65.79       77.65     61.51 o
  -7   4  21      257.43      238.67     61.16 o
  -6   4  21       71.50      105.87     60.46 o
  -5   4  21     1083.31     1129.97     67.01 o
  -4   4  21      535.67      505.64     68.27 o
  -3   4  21      143.55      205.52     72.65 o
  -2   4  21     1252.99     1180.02    137.06 o
  -1   4  21      235.12      259.93     78.70 o
   0   4  21      410.71      463.54     72.23 o
   1   4  21      224.47      195.42     64.53 o
   2   4  21     1262.35     1181.82     67.43 o
   3   4  21      141.52      181.36     57.20 o
   4   4  21      534.85      497.48     57.26 o
   5   4  21     1094.99      984.85     63.73 o
   6   4  21       78.32      169.45     71.99 o
   7   4  21      256.49      216.89     72.99 o
   8   4  21       67.45       92.94    100.07 o
  -7   5  21      148.90      145.18     61.39 o
  -6   5  21       31.84       65.99     56.46 o
  -5   5  21      263.79      288.56     54.54 o
  -4   5  21       21.70      124.18     74.23 o
  -3   5  21      220.18      281.03     82.41 o
  -2   5  21     1391.29     1310.62    215.98 o
  -1   5  21      838.43      773.39    107.68 o
   0   5  21      504.45      413.61     94.05 o
   1   5  21      849.21      807.67     91.61 o
   2   5  21     1396.84     1338.44    125.19 o
   3   5  21      218.69      309.58    122.27 o
   4   5  21       24.17       55.84     79.83 o
   5   5  21      256.07      233.93     67.50 o
   6   5  21       33.23       79.87     71.07 o
   7   5  21      145.99      102.48     80.53 o
  -7   6  21      302.56      289.65     61.54 o
  -6   6  21      148.61      175.88     58.68 o
  -5   6  21      348.89      282.82     61.45 o
  -4   6  21      201.18      287.07     75.86 o
  -3   6  21      155.36      153.31     70.69 o
  -2   6  21      162.18      195.22     75.41 o
  -1   6  21      292.96      279.46    105.66 o
   0   6  21      162.04      128.61     73.20 o
   1   6  21      292.43      276.59     72.32 o
   2   6  21      157.15       54.02     75.75 o
   3   6  21      147.66      170.22     73.51 o
   4   6  21      202.25      190.47    108.10 o
   5   6  21      333.20      280.57    106.21 o
   6   6  21      154.78      154.33     86.44 o
   7   6  21      297.81      227.52     88.57 o
  -6   7  21      104.97      103.95     70.94 o
  -5   7  21      368.28      320.42     64.87 o
  -4   7  21       61.86       76.20     66.49 o
  -3   7  21       78.88       94.37    106.87 o
  -2   7  21      180.85      141.45    110.60 o
  -1   7  21       43.74       94.09    107.43 o
   0   7  21      445.58      421.75     84.16 o
   1   7  21       45.80        2.67    106.04 o
   2   7  21      186.37      278.45    107.82 o
   3   7  21       80.56      127.32     82.63 o
   4   7  21       61.83       17.59     75.77 o
   5   7  21      360.46      325.62     87.37 o
   6   7  21      107.82      171.73    142.50 o
  -4   8  21      564.19      396.51     66.33 o
  -3   8  21       18.55       66.52    113.21 o
  -2   8  21       17.97       14.88     97.45 o
  -1   8  21      149.88      190.06     96.15 o
   0   8  21      232.73      271.06    105.71 o
   1   8  21      147.57      164.29    109.54 o
   2   8  21       17.87       48.47     77.75 o
   3   8  21       20.22       95.65    130.88 o
   4   8  21      558.71      537.33    137.62 o
  -2   9  21      113.67      172.80     82.02 o
  -1   9  21      221.63      294.04     81.61 o
   0   9  21        5.99      100.87    114.82 o
   1   9  21      236.61      200.36    116.44 o
   2   9  21      116.68      186.46    115.93 o
   0   0  22       24.81       53.14     74.92 o
   1   0  22       33.48       40.21     53.12 o
   2   0  22       98.21       95.92     60.64 o
   3   0  22       56.80       43.30     57.06 o
   4   0  22     1692.27     1647.88     62.62 o
   5   0  22      149.34      187.81     66.77 o
   6   0  22       34.21       60.30     66.08 o
   7   0  22      110.88      128.65     74.05 o
   8   0  22      145.84      123.50     91.29 o
   9   0  22       53.67      172.84     94.57 o
  -9   1  22        1.22      -62.38     93.74 o
  -8   1  22      272.84      312.91     79.22 o
  -7   1  22      340.44      352.25     74.26 o
  -6   1  22      304.62      259.59     64.87 o
  -5   1  22      520.71      627.87     61.44 o
  -4   1  22     1367.57     1390.17     62.57 o
  -3   1  22     2171.43     2169.22     84.49 o
  -2   1  22     1826.84     1805.06     67.01 o
  -1   1  22       37.37       59.96     70.06 o
   0   1  22      670.47      620.32     62.54 o
   1   1  22       34.17       32.08     65.13 o
   2   1  22     1782.15     1679.03    112.66 o
   3   1  22     2156.33     2159.76     57.72 o
   4   1  22     1367.73     1404.92     71.56 o
   5   1  22      526.45      489.59     61.93 o
   6   1  22      316.79      259.92     85.89 o
   7   1  22      338.59      358.75     74.12 o
   8   1  22      281.32      305.63     76.85 o
   9   1  22        1.73       21.95    167.89 o
  -8   2  22      176.20      180.50     79.40 o
  -7   2  22      228.09      259.75     64.25 o
  -6   2  22      266.29      272.99     63.01 o
  -5   2  22       33.19      -29.70     56.74 o
  -4   2  22      821.85      843.36     55.82 o
  -3   2  22     1659.12     1651.33     70.69 o
  -2   2  22      317.97      391.11     75.28 o
  -1   2  22       72.39      119.69     64.80 o
   0   2  22        0.04       -8.89     62.26 o
   1   2  22       75.47      125.31     66.28 o
   2   2  22      316.17      284.37     65.91 o
   3   2  22     1652.06     1669.80     59.99 o
   4   2  22      818.83      836.83     58.29 o
   5   2  22       29.59       52.93     72.70 o
   6   2  22      270.36      298.78     61.09 o
   7   2  22      232.95      280.22     68.83 o
   8   2  22      182.87      210.88    113.68 o
  -8   3  22       46.25       37.75     63.81 o
  -7   3  22      183.03      180.08     69.58 o
  -6   3  22      208.88      204.83     61.39 o
  -5   3  22      259.55      291.80     60.96 o
  -4   3  22     1154.77     1084.63     69.83 o
  -3   3  22      191.82      169.60     60.25 o
  -2   3  22      579.97      707.75     61.77 o
  -1   3  22     1995.40     1805.22    113.72 o
   0   3  22      390.33      372.30     64.54 o
   1   3  22     1985.98     1998.83     66.84 o
   2   3  22      571.97      702.06     61.46 o
   3   3  22      186.21      141.60     53.24 o
   4   3  22     1166.84     1281.06     65.05 o
   5   3  22      257.98      223.14     58.46 o
   6   3  22      195.38      237.01     60.83 o
   7   3  22      184.77      138.35     83.95 o
   8   3  22       46.08       90.63     86.59 o
  -8   4  22      406.19      328.38     65.67 o
  -7   4  22       35.59       58.75     59.92 o
  -6   4  22       26.01       33.03     61.21 o
  -5   4  22      245.69      207.76     58.61 o
  -4   4  22      113.55      155.51     64.41 o
  -3   4  22      922.50      807.53     62.74 o
  -2   4  22     1144.49     1059.82     61.45 o
  -1   4  22      883.59      934.86    103.18 o
   0   4  22     1477.56     1362.36     74.58 o
   1   4  22      869.46      846.96     65.00 o
   2   4  22     1152.85     1184.73     69.55 o
   3   4  22      909.99      848.62     58.26 o
   4   4  22      103.73      107.94     58.47 o
   5   4  22      247.92      268.77     57.16 o
   6   4  22       25.46      -22.55     76.01 o
   7   4  22       33.56       37.92     74.90 o
   8   4  22      407.20      395.16     88.02 o
  -7   5  22       10.31       -0.07     61.30 o
  -6   5  22       25.41        7.89     55.99 o
  -5   5  22      131.79      195.86     52.42 o
  -4   5  22       12.14       23.83     69.72 o
  -3   5  22      614.42      646.26     76.13 o
  -2   5  22      292.33      351.83    108.49 o
  -1   5  22      336.34      359.67    130.67 o
   0   5  22      238.19      311.79     89.73 o
   1   5  22      334.24      277.24     86.72 o
   2   5  22      282.97      287.69     85.79 o
   3   5  22      607.00      650.64    130.46 o
   4   5  22       12.67      -30.83     87.69 o
   5   5  22      127.34      153.42     64.22 o
   6   5  22       24.53       72.20     77.07 o
   7   5  22        8.83       62.76     81.14 o
  -6   6  22      139.36      112.23     60.13 o
  -5   6  22      209.43      183.81     58.90 o
  -4   6  22      143.35      155.28     70.39 o
  -3   6  22       33.39       25.87     70.09 o
  -2   6  22      306.34      498.24    131.45 o
  -1   6  22     1300.27     1418.75    130.54 o
   0   6  22       35.54       89.38     72.40 o
   1   6  22     1296.26     1239.00     76.47 o
   2   6  22      302.41      419.21     82.45 o
   3   6  22       33.58       43.44     72.64 o
   4   6  22      150.48       75.25    108.32 o
   5   6  22      216.70      220.58     87.44 o
   6   6  22      138.80      131.84     80.59 o
  -5   7  22      127.18       -4.98     65.79 o
  -4   7  22      625.52      592.10     78.12 o
  -3   7  22       20.13      -21.95    133.33 o
  -2   7  22       28.82      131.21    133.72 o
  -1   7  22      211.49      172.25     83.60 o
   0   7  22        0.81      -81.97    104.59 o
   1   7  22      201.19      126.00    105.38 o
   2   7  22       28.64       47.35    104.98 o
   3   7  22       21.75      123.32    125.77 o
   4   7  22      623.63      627.04    116.45 o
   5   7  22      126.70       53.68     86.51 o
  -4   8  22      324.65      323.60     70.57 o
  -3   8  22       51.92      101.48     80.08 o
  -2   8  22      242.56      301.29     79.15 o
  -1   8  22      108.28      114.50     77.48 o
   0   8  22      211.37       56.58    108.66 o
   1   8  22      114.49       98.82    111.82 o
   2   8  22      245.64      356.26    135.50 o
   3   8  22       51.43       65.64    134.77 o
   4   8  22      327.42      322.58     98.14 o
  -2   9  22        6.28        3.47     81.39 o
  -1   9  22       64.58      164.44     88.95 o
   0   9  22      101.64       75.25    113.88 o
   1   9  22       65.65       56.86     79.23 o
   2   9  22        7.14       14.23    114.82 o
   1   0  23        3.93        3.89     55.86 o
   2   0  23       64.71       13.35     57.18 o
   3   0  23      160.18      133.48     56.45 o
   4   0  23      702.27      690.48     55.69 o
   5   0  23        1.81       -2.06     62.97 o
   6   0  23     3094.71     3055.13     78.92 o
   7   0  23      226.57      256.57     80.27 o
   8   0  23       12.86       33.37     78.42 o
   9   0  23       50.73       -4.34     85.21 o
  -8   1  23       28.15       62.12     79.48 o
  -7   1  23      140.37      181.08     68.98 o
  -6   1  23       39.00       75.78     63.08 o
  -5   1  23      484.49      474.52     63.59 o
  -4   1  23      102.61      105.06     56.64 o
  -3   1  23      217.15      233.77     68.25 o
  -2   1  23      811.28      918.18     68.63 o
  -1   1  23      252.87      270.71     69.19 o
   0   1  23        4.81       63.82     61.69 o
   1   1  23      252.10      274.76     66.21 o
   2   1  23      803.49      793.23     66.09 o
   3   1  23      214.92      194.73     52.12 o
   4   1  23      102.72      134.56     60.00 o
   5   1  23      483.04      475.13     56.93 o
   6   1  23       43.68       28.46     82.34 o
   7   1  23      143.27      164.72     73.95 o
   8   1  23       28.03       62.42     84.91 o
  -8   2  23       55.58       68.38     78.51 o
  -7   2  23       19.32       25.09     71.20 o
  -6   2  23        9.10       20.29     57.37 o
  -5   2  23     1591.39     1648.97     64.63 o
  -4   2  23     1281.96     1223.48     58.76 o
  -3   2  23      850.83      832.55     68.83 o
  -2   2  23      627.33      567.05     65.69 o
  -1   2  23      393.59      393.52     63.98 o
   0   2  23       11.94       27.83     63.78 o
   1   2  23      401.65      362.96     69.23 o
   2   2  23      618.70      642.73     61.90 o
   3   2  23      858.75      808.61     55.10 o
   4   2  23     1265.31     1163.94    106.54 o
   5   2  23     1578.62     1463.27     58.79 o
   6   2  23        9.72       55.79     61.47 o
   7   2  23       20.97       29.53     61.27 o
   8   2  23       50.65      132.83    107.32 o
  -8   3  23        0.40       32.60     77.07 o
  -7   3  23       32.56       77.14     65.47 o
  -6   3  23       30.29       56.96     58.55 o
  -5   3  23      191.30      175.15     64.34 o
  -4   3  23       46.85       64.47     63.71 o
  -3   3  23     1898.09     1777.36     64.11 o
  -2   3  23      171.03      197.09     63.37 o
  -1   3  23      324.18      367.18     64.60 o
   0   3  23      540.15      597.76     60.35 o
   1   3  23      328.43      249.87     61.11 o
   2   3  23      157.02      141.87     54.03 o
   3   3  23     1885.05     2057.63     63.72 o
   4   3  23       44.50      136.71     55.82 o
   5   3  23      185.01      206.65     64.83 o
   6   3  23       32.75       43.02     60.32 o
   7   3  23       30.34       74.81     78.91 o
   8   3  23        0.48      -43.73     86.12 o
  -8   4  23       11.70       12.32     60.20 o
  -7   4  23      305.12      295.06     57.47 o
  -6   4  23      494.21      500.30     60.07 o
  -5   4  23       81.72       32.38     66.31 o
  -4   4  23      868.73      986.06     70.57 o
  -3   4  23      685.21      774.47     68.44 o
  -2   4  23     1363.13     1317.21     74.10 o
  -1   4  23     2754.17     2952.99     97.63 o
   0   4  23        0.07      -61.35     62.96 o
   1   4  23     2723.76     2759.78     70.70 o
   2   4  23     1367.90     1442.95     86.64 o
   3   4  23      668.84      676.68     62.66 o
   4   4  23      880.93      961.29     61.88 o
   5   4  23       81.02       84.83     61.06 o
   6   4  23      491.62      546.73     71.55 o
   7   4  23      302.86      241.52     82.51 o
   8   4  23       10.92       72.02     87.75 o
  -7   5  23      201.97      173.32     60.76 o
  -6   5  23       85.05      119.01     58.69 o
  -5   5  23      302.23      285.24     53.76 o
  -4   5  23      706.60      673.76     67.01 o
  -3   5  23      484.67      441.52     81.32 o
  -2   5  23       68.84      117.49    108.76 o
  -1   5  23      719.74      601.36    109.68 o
   0   5  23      402.38      389.36     88.73 o
   1   5  23      705.53      657.13    100.06 o
   2   5  23       68.32      108.83     65.78 o
   3   5  23      486.16      442.20     94.27 o
   4   5  23      698.79      758.28     70.10 o
   5   5  23      301.84      359.27     71.38 o
   6   5  23       88.99      184.05     63.50 o
   7   5  23      196.29      218.87     82.15 o
  -6   6  23       61.47       84.15     59.40 o
  -5   6  23      237.51      290.17     58.21 o
  -4   6  23      189.36      213.11     76.82 o
  -3   6  23      331.31      332.57     77.63 o
  -2   6  23      463.19      440.03     84.38 o
  -1   6  23      286.23      210.15    106.55 o
   0   6  23     1680.61     1737.30     83.27 o
   1   6  23      297.64      287.63    114.36 o
   2   6  23      459.03      353.13     81.51 o
   3   6  23      328.79      412.66     75.06 o
   4   6  23      190.09      153.01    127.61 o
   5   6  23      239.32      238.02     85.98 o
   6   6  23       61.99       39.74     73.09 o
  -5   7  23      343.07      363.83     74.76 o
  -4   7  23       21.84       27.06     85.32 o
  -3   7  23       12.87       96.92     78.02 o
  -2   7  23       42.48       71.09     77.73 o
  -1   7  23      269.76      219.27     75.97 o
   0   7  23       68.06       66.47    105.76 o
   1   7  23      272.89      245.33    102.21 o
   2   7  23       49.42      104.98    108.93 o
   3   7  23       12.58       86.92    134.55 o
   4   7  23       25.67       84.64     94.15 o
   5   7  23      340.11      336.34     82.64 o
  -4   8  23       24.12       76.48     66.99 o
  -3   8  23      150.08      155.87     80.50 o
  -2   8  23       55.28      102.89     79.34 o
  -1   8  23      222.29      204.31    110.60 o
   0   8  23       59.61       79.03    132.66 o
   1   8  23      220.56      219.53    156.98 o
   2   8  23       57.02      200.46    133.77 o
   3   8  23      146.21      251.90     97.10 o
   4   8  23       23.90       37.33     81.32 o
  -1   9  23       50.06      115.86     86.50 o
   0   9  23        0.01      -20.47     80.60 o
   1   9  23       50.38       19.60     81.38 o
   0   0  24     3405.09     3161.71    221.84 o
   1   0  24      768.87      747.69     57.98 o
   2   0  24       20.36       63.74     53.38 o
   3   0  24       37.69       63.14     55.81 o
   4   0  24      135.66      110.41     53.52 o
   5   0  24      885.01      881.03     70.69 o
   6   0  24        0.62        8.86     70.67 o
   7   0  24       50.02       24.24     74.38 o
   8   0  24      289.22      212.71     79.13 o
  -8   1  24       95.34       53.54     84.85 o
  -7   1  24       63.38        0.26     81.23 o
  -6   1  24       64.81      186.28     63.97 o
  -5   1  24      276.23      259.62     60.90 o
  -4   1  24      519.06      475.08     60.58 o
  -3   1  24       57.24       29.16     67.14 o
  -2   1  24       65.81       82.07     73.23 o
  -1   1  24      807.30      840.79     71.78 o
   0   1  24       12.65        3.47     59.07 o
   1   1  24      804.71      788.78     75.51 o
   2   1  24       68.41       91.52     60.62 o
   3   1  24       63.74       70.07     58.72 o
   4   1  24      513.71      489.83     54.41 o
   5   1  24      284.85      268.51     56.70 o
   6   1  24       61.78       52.09     69.27 o
   7   1  24       60.05       27.18     70.27 o
   8   1  24       95.85       96.82     77.43 o
  -8   2  24      175.41      163.27     79.43 o
  -7   2  24       14.16       77.95     66.97 o
  -6   2  24      172.66      238.01     63.08 o
  -5   2  24      991.66      949.41     60.14 o
  -4   2  24      536.25      561.18     53.41 o
  -3   2  24      304.66      242.79     63.29 o
  -2   2  24      231.64      244.48     59.60 o
  -1   2  24     2670.42     2635.28    102.59 o
   0   2  24      770.39      831.32     68.04 o
   1   2  24     2714.94     2832.96     95.62 o
   2   2  24      228.04      252.37     63.57 o
   3   2  24      307.58      309.02     60.08 o
   4   2  24      516.86      500.31     57.18 o
   5   2  24     1003.55      982.66     62.55 o
   6   2  24      170.72      243.70     59.36 o
   7   2  24       15.93       54.56     64.90 o
   8   2  24      174.48      210.42    114.80 o
  -8   3  24       17.05       24.01     70.35 o
  -7   3  24      148.71      161.38     66.66 o
  -6   3  24      547.89      584.76     62.10 o
  -5   3  24      433.54      375.15     64.46 o
  -4   3  24      265.29      219.74     64.95 o
  -3   3  24      463.90      431.17     70.19 o
  -2   3  24      162.17      144.99     68.15 o
  -1   3  24       21.18       30.53     66.69 o
   0   3  24      861.54      819.58     60.58 o
   1   3  24       24.12       35.58     58.13 o
   2   3  24      169.32      196.05     69.25 o
   3   3  24      461.31      431.45     55.09 o
   4   3  24      279.95      230.35     56.25 o
   5   3  24      438.67      379.26     60.12 o
   6   3  24      553.68      550.90     60.07 o
   7   3  24      155.60      103.41     80.83 o
   8   3  24       17.83       37.19     86.78 o
  -7   4  24      121.82      164.38     61.71 o
  -6   4  24       77.29      130.95     61.47 o
  -5   4  24      148.04      169.58     58.33 o
  -4   4  24       29.66       27.80     64.15 o
  -3   4  24      287.03      383.77     68.47 o
  -2   4  24      732.21      751.06     68.89 o
  -1   4  24      650.59      600.28     65.38 o
   0   4  24      214.91      255.77     64.97 o
   1   4  24      646.54      647.42     65.51 o
   2   4  24      747.14      805.18     59.41 o
   3   4  24      286.30      334.94     61.59 o
   4   4  24       31.02       61.70     54.93 o
   5   4  24      154.83      212.25     58.06 o
   6   4  24       75.43      128.41     71.31 o
   7   4  24      118.24      159.98     79.48 o
  -7   5  24      244.06      181.87     58.72 o
  -6   5  24      396.90      395.88     58.31 o
  -5   5  24       69.56      124.65     59.45 o
  -4   5  24       15.27      -38.74     75.56 o
  -3   5  24      590.60      544.61     60.20 o
  -2   5  24      418.15      526.29     91.33 o
  -1   5  24      209.66       83.76    129.61 o
   0   5  24      210.70      256.47    101.75 o
   1   5  24      214.65      176.34     67.37 o
   2   5  24      413.19      402.09     66.07 o
   3   5  24      600.57      577.92     59.66 o
   4   5  24       13.44       16.73     68.41 o
   5   5  24       66.39      160.33     65.82 o
   6   5  24      390.28      346.91     72.98 o
   7   5  24      252.75      305.65     83.14 o
  -6   6  24       12.82       28.35     56.27 o
  -5   6  24       98.60      153.75     59.35 o
  -4   6  24      225.27      224.16     74.89 o
  -3   6  24       62.26       82.68     76.52 o
  -2   6  24      231.64      257.51     83.00 o
  -1   6  24      864.62      824.68     83.09 o
   0   6  24      247.53      196.04     73.73 o
   1   6  24      841.82     1045.68     93.90 o
   2   6  24      229.41      326.31    103.77 o
   3   6  24       66.17       42.33     75.86 o
   4   6  24      229.25      224.75     93.59 o
   5   6  24       99.13       68.43     64.26 o
   6   6  24       14.39       29.83     69.02 o
  -5   7  24        7.53        6.28     66.90 o
  -4   7  24      106.70      -20.40     84.90 o
  -3   7  24      645.51      671.81     77.96 o
  -2   7  24      222.25      232.30     83.78 o
  -1   7  24      169.10      246.87     75.71 o
   0   7  24      298.11      367.21     78.06 o
   1   7  24      168.97      321.74    107.93 o
   2   7  24      219.53      207.45     76.10 o
   3   7  24      622.74      574.47     83.62 o
   4   7  24      102.87      155.22     93.71 o
   5   7  24        7.27       24.92     91.40 o
  -3   8  24       60.05       99.76    100.52 o
  -2   8  24      311.52      313.56     89.66 o
  -1   8  24      202.74      280.50    136.67 o
   0   8  24        0.98      -28.38     85.23 o
   1   8  24      202.52      241.04    134.06 o
   2   8  24      315.87      384.84     80.98 o
   3   8  24       59.83       28.78     80.56 o
   1   0  25        0.19        4.12     56.59 o
   2   0  25      460.82      424.99     53.53 o
   3   0  25     1186.05     1241.79     65.24 o
   4   0  25      458.78      448.22     64.72 o
   5   0  25      489.07      441.45     69.08 o
   6   0  25        0.01       12.82     70.78 o
   7   0  25       14.43       66.86     74.38 o
   8   0  25      184.66      161.82     78.91 o
  -8   1  25       15.85       59.05     86.52 o
  -7   1  25      147.22      146.02     80.56 o
  -6   1  25      333.73      454.15     65.70 o
  -5   1  25      400.46      419.06     58.60 o
  -4   1  25      604.84      662.71     61.65 o
  -3   1  25      742.08      805.60     68.45 o
  -2   1  25      251.81      299.43     63.24 o
  -1   1  25      282.56      227.72     63.43 o
   0   1  25       98.11       96.24     61.00 o
   1   1  25      287.58      213.50     62.88 o
   2   1  25      249.84      263.64     62.62 o
   3   1  25      754.60      774.25     61.00 o
   4   1  25      614.32      592.85     53.60 o
   5   1  25      393.69      374.17     58.02 o
   6   1  25      345.15      367.88     77.53 o
   7   1  25      145.95      191.93     71.89 o
   8   1  25       17.00       32.86     78.54 o
  -8   2  25      280.05      206.05     78.55 o
  -7   2  25      197.63      179.49     64.30 o
  -6   2  25       33.08       55.37     63.91 o
  -5   2  25      315.03      379.70     59.79 o
  -4   2  25       63.21       87.10     73.01 o
  -3   2  25       95.33      141.05     66.43 o
  -2   2  25      824.77      758.44     63.74 o
  -1   2  25     1875.52     1893.95    138.52 o
   0   2  25      248.76      287.09     63.02 o
   1   2  25     1893.09     1992.41     96.36 o
   2   2  25      818.70      746.84     63.79 o
   3   2  25      100.49      105.68     54.07 o
   4   2  25       67.92       57.24     53.92 o
   5   2  25      316.99      302.11     59.07 o
   6   2  25       33.35       15.14     66.25 o
   7   2  25      195.50      202.13     60.80 o
   8   2  25      285.75      286.84     86.95 o
  -8   3  25      469.57      403.97     72.85 o
  -7   3  25      250.48      175.12     67.07 o
  -6   3  25      165.30      176.48     64.82 o
  -5   3  25        7.43       32.14     62.00 o
  -4   3  25      134.19      178.81     64.11 o
  -3   3  25     4265.99     4234.01    155.43 o
  -2   3  25      704.11      851.15     68.10 o
  -1   3  25      100.01      136.38     62.89 o
   0   3  25      428.31      533.33     69.12 o
   1   3  25      100.55      129.57     62.30 o
   2   3  25      708.93      760.54     55.75 o
   3   3  25     4276.74     4303.60    146.82 o
   4   3  25      139.82      168.64     60.21 o
   5   3  25        5.95       18.65     55.16 o
   6   3  25      163.12      183.96     59.81 o
   7   3  25      263.82      278.17     69.88 o
   8   3  25      466.97      442.69     82.04 o
  -7   4  25      155.26      121.58     67.14 o
  -6   4  25       34.41       54.07     63.85 o
  -5   4  25      269.55      261.87     57.05 o
  -4   4  25       24.84        2.99     70.32 o
  -3   4  25      212.57      166.12     63.60 o
  -2   4  25      172.53      247.66     69.68 o
  -1   4  25     2496.37     2556.08     69.50 o
   0   4  25      979.78     1017.00     66.17 o
   1   4  25     2486.96     2341.24     59.49 o
   2   4  25      180.25      253.05     59.94 o
   3   4  25      219.66      203.90     55.80 o
   4   4  25       26.72      -15.47     63.70 o
   5   4  25      274.67      335.96     63.76 o
   6   4  25       36.49       65.27     72.54 o
   7   4  25      151.68      105.55     75.37 o
  -7   5  25       98.08       63.52     63.05 o
  -6   5  25       12.51       79.90     58.14 o
  -5   5  25       79.37       91.33     59.99 o
  -4   5  25      107.65      143.77     66.13 o
  -3   5  25      110.63      131.58     70.24 o
  -2   5  25      139.06      171.24     60.29 o
  -1   5  25     1166.46     1194.70    148.42 o
   0   5  25      146.84      142.28     66.47 o
   1   5  25     1190.46     1192.01     71.63 o
   2   5  25      148.09      146.84     60.21 o
   3   5  25      115.07      128.62     56.29 o
   4   5  25      113.80      156.98     61.66 o
   5   5  25       81.77       81.84     70.66 o
   6   5  25       14.18      -33.36     73.48 o
   7   5  25       99.05      155.16     74.15 o
  -6   6  25        1.50      -14.97     56.43 o
  -5   6  25      232.91      192.94     55.20 o
  -4   6  25      119.14      103.60     62.70 o
  -3   6  25      184.01      223.89     78.26 o
  -2   6  25       31.16       79.60     88.56 o
  -1   6  25       18.46      -23.51     81.08 o
   0   6  25       26.37       -2.55     91.72 o
   1   6  25       18.56      126.52     82.04 o
   2   6  25       27.48      139.94    107.43 o
   3   6  25      181.07      241.75     75.47 o
   4   6  25      109.54      212.72     84.95 o
   5   6  25      230.40      240.47     67.98 o
   6   6  25        0.90       83.85     71.40 o
  -5   7  25      250.22      130.81     55.60 o
  -4   7  25       34.80       21.48     97.91 o
  -3   7  25       63.35       15.82     83.21 o
  -2   7  25       48.79      106.77     90.89 o
  -1   7  25      103.54       37.94     76.15 o
   0   7  25      387.52      439.76     76.60 o
   1   7  25      104.59       35.27     75.24 o
   2   7  25       48.29       32.86     77.21 o
   3   7  25       63.88      -17.45     80.61 o
   4   7  25       37.70       48.06     85.64 o
   5   7  25      253.94      276.38    101.21 o
  -3   8  25       63.52      173.47     89.90 o
  -2   8  25       11.25       38.71     88.16 o
  -1   8  25       45.10      145.90     97.77 o
   0   8  25       39.86      119.40     87.74 o
   1   8  25       47.30        8.67    111.54 o
   2   8  25       10.01       10.15     79.44 o
   3   8  25       63.32       -4.39     88.83 o
   0   0  26       47.58       44.51     77.78 o
   1   0  26       58.56       70.31     52.71 o
   2   0  26        9.01       26.43     56.04 o
   3   0  26      392.95      421.09     57.63 o
   4   0  26      635.75      609.33     66.12 o
   5   0  26      499.44      533.17     69.10 o
   6   0  26       18.16       36.84     66.91 o
   7   0  26       14.54      -31.70     74.97 o
   8   0  26       12.76       -0.55     85.61 o
  -8   1  26      297.45      301.84     79.23 o
  -7   1  26      436.76      409.42     76.84 o
  -6   1  26      212.61      253.56     67.69 o
  -5   1  26      692.57      625.65     62.25 o
  -4   1  26     1608.29     1596.67     57.27 o
  -3   1  26     1987.45     2021.80     72.04 o
  -2   1  26     2159.79     2248.45     71.96 o
  -1   1  26      353.31      359.64     58.16 o
   0   1  26        8.60       65.20     66.06 o
   1   1  26      354.02      276.88     58.18 o
   2   1  26     2152.79     2302.16    102.59 o
   3   1  26     1984.36     1891.80     79.88 o
   4   1  26     1603.92     1543.30     63.64 o
   5   1  26      706.41      667.59     56.19 o
   6   1  26      207.56      212.43     72.85 o
   7   1  26      442.76      397.12     77.72 o
   8   1  26      295.88      278.71     79.22 o
  -8   2  26       78.89      105.13     79.57 o
  -7   2  26      219.30      258.45     67.12 o
  -6   2  26        4.18       65.63     63.11 o
  -5   2  26       78.64      118.64     58.25 o
  -4   2  26      290.43      369.24     74.22 o
  -3   2  26      262.51      265.10     64.16 o
  -2   2  26     1882.16     1986.35     76.51 o
  -1   2  26       42.83      149.11     65.67 o
   0   2  26      444.17      409.03     62.58 o
   1   2  26       48.47       59.13     59.01 o
   2   2  26     1861.94     1750.63     63.71 o
   3   2  26      261.71      272.48     54.54 o
   4   2  26      296.04      289.91     58.62 o
   5   2  26       78.23       92.00     57.88 o
   6   2  26        3.48       15.64     59.63 o
   7   2  26      220.14      219.04     69.05 o
   8   2  26       86.87      103.91     79.48 o
  -7   3  26      133.74      120.34     64.39 o
  -6   3  26      344.83      406.53     60.29 o
  -5   3  26       42.88       45.79     54.57 o
  -4   3  26      733.46      796.56     71.47 o
  -3   3  26      639.24      662.24     65.54 o
  -2   3  26      939.58      908.41     63.32 o
  -1   3  26     1362.96     1348.78     73.69 o
   0   3  26      507.87      496.96     60.62 o
   1   3  26     1361.60     1344.01     88.82 o
   2   3  26      923.89      986.33     57.44 o
   3   3  26      645.08      645.61     55.87 o
   4   3  26      714.46      754.37     81.84 o
   5   3  26       45.21       37.99     65.14 o
   6   3  26      337.64      362.03     63.77 o
   7   3  26      133.03      143.72     66.30 o
  -7   4  26      122.06      132.97     67.80 o
  -6   4  26       73.35       55.85     64.43 o
  -5   4  26       50.13       38.53     56.41 o
  -4   4  26      176.31      214.65     73.93 o
  -3   4  26       49.43      120.93     64.15 o
  -2   4  26      119.60      185.84     63.78 o
  -1   4  26      183.58      188.47     80.34 o
   0   4  26       42.29       54.94     63.49 o
   1   4  26      184.21      262.57     64.62 o
   2   4  26      113.46      164.51     60.29 o
   3   4  26       55.12      146.27     58.24 o
   4   4  26      169.74      249.13     58.12 o
   5   4  26       47.63       31.42     56.31 o
   6   4  26       67.59      122.05     67.14 o
   7   4  26      121.73      162.71     75.64 o
  -6   5  26       18.06       52.36     57.86 o
  -5   5  26      254.29      255.61     64.93 o
  -4   5  26      159.89      184.76     72.29 o
  -3   5  26      300.63      216.45     68.26 o
  -2   5  26      107.56      127.84     61.11 o
  -1   5  26      305.25      389.63     65.08 o
   0   5  26     1114.32     1146.83     58.57 o
   1   5  26      310.50      216.64     58.97 o
   2   5  26      104.93      114.20     62.39 o
   3   5  26      293.43      296.08     58.79 o
   4   5  26      159.26      173.95     62.61 o
   5   5  26      252.76      239.15     64.47 o
   6   5  26       19.73       42.00     79.19 o
  -6   6  26       44.50       88.41     59.59 o
  -5   6  26      285.62      203.97     55.53 o
  -4   6  26      130.66      107.24     62.40 o
  -3   6  26       56.55      135.77     62.28 o
  -2   6  26       57.10      153.38     83.37 o
  -1   6  26       41.71       58.30    122.91 o
   0   6  26        1.85       22.22     71.31 o
   1   6  26       36.78      124.87     83.58 o
   2   6  26       55.26      185.69     83.63 o
   3   6  26       56.52       71.36     75.84 o
   4   6  26      140.00      121.92     62.87 o
   5   6  26      284.98      319.55     73.53 o
   6   6  26       44.57       99.21     75.55 o
  -4   7  26       88.72      103.13     86.44 o
  -3   7  26      115.43      205.37     84.96 o
  -2   7  26        8.26       27.77     96.31 o
  -1   7  26      367.52      344.60     78.54 o
   0   7  26        1.51        5.54     74.88 o
   1   7  26      359.92      436.21    162.30 o
   2   7  26        9.54      -60.39     77.22 o
   3   7  26      116.12      155.43     85.74 o
   4   7  26       87.46       97.51     81.30 o
  -2   8  26      245.12      299.06     90.90 o
  -1   8  26       19.04       56.39     89.40 o
   0   8  26      118.01      151.17     97.96 o
   1   8  26       20.79        0.87     88.53 o
   2   8  26      243.13      292.13     80.76 o
   1   0  27      425.58      369.90     52.48 o
   2   0  27      303.99      323.12     59.87 o
   3   0  27      520.93      496.24     52.63 o
   4   0  27        6.84       10.79     65.50 o
   5   0  27       55.02       10.43     71.09 o
   6   0  27       52.75       57.71     65.97 o
   7   0  27      113.64      150.94     74.76 o
   8   0  27       39.46       52.36     87.61 o
  -8   1  27       11.42       -8.15     76.64 o
  -7   1  27      208.97      200.89     74.50 o
  -6   1  27       37.51       81.78     66.97 o
  -5   1  27      901.57      916.45     60.23 o
  -4   1  27     1275.07     1316.60     80.77 o
  -3   1  27      272.94      215.62     64.03 o
  -2   1  27      735.76      812.84     69.44 o
  -1   1  27      844.51      889.68     59.68 o
   0   1  27      329.60      379.95     59.04 o
   1   1  27      833.14      826.54     63.66 o
   2   1  27      728.93      748.23     64.31 o
   3   1  27      268.88      305.39     56.71 o
   4   1  27     1260.98     1349.70     88.61 o
   5   1  27      885.22      839.56     58.18 o
   6   1  27       34.64       73.94     70.73 o
   7   1  27      205.16      241.72     84.43 o
   8   1  27       10.44       72.29     86.31 o
  -8   2  27      288.29      247.47     80.50 o
  -7   2  27       55.80       70.62     69.02 o
  -6   2  27       36.84      101.34     59.57 o
  -5   2  27      495.93      593.99     60.05 o
  -4   2  27      600.32      566.29     65.09 o
  -3   2  27      276.48      313.51     64.73 o
  -2   2  27      616.23      596.49     65.38 o
  -1   2  27       60.24      145.33     63.97 o
   0   2  27      980.61      883.75     60.78 o
   1   2  27       55.87      417.83    233.06 o
   2   2  27      618.93      629.98     60.44 o
   3   2  27      278.65      232.79     52.65 o
   4   2  27      597.56      686.71     66.13 o
   5   2  27      470.88      475.39     58.20 o
   6   2  27       35.53       11.99     66.37 o
   7   2  27       55.53      108.07     69.80 o
   8   2  27      285.64      288.45     78.54 o
  -7   3  27      149.11      177.35     63.96 o
  -6   3  27       87.22       81.23     59.58 o
  -5   3  27      200.29      155.79     61.66 o
  -4   3  27      331.69      390.79     71.18 o
  -3   3  27     2085.74     2131.32    107.96 o
  -2   3  27     1333.21     1349.21     64.44 o
  -1   3  27       86.32      106.85     63.93 o
   0   3  27       40.40      111.20     64.28 o
   1   3  27       91.24      147.26     61.07 o
   2   3  27     1342.17     1199.80     55.99 o
   3   3  27     2075.68     2184.47     90.85 o
   4   3  27      330.64      338.90     56.35 o
   5   3  27      204.58      259.77     55.60 o
   6   3  27       81.85       89.01     58.03 o
   7   3  27      143.00      175.97     63.44 o
  -7   4  27       16.84       29.18     66.82 o
  -6   4  27       49.86       37.86     61.06 o
  -5   4  27      386.55      362.30     60.23 o
  -4   4  27       68.21       56.63     69.61 o
  -3   4  27        3.77       15.47     61.99 o
  -2   4  27      349.95      377.61     65.13 o
  -1   4  27      621.19      604.29     85.90 o
   0   4  27     1267.17     1227.57     62.59 o
   1   4  27      624.17      603.91     58.31 o
   2   4  27      357.00      397.95     60.59 o
   3   4  27        4.96       61.52     54.85 o
   4   4  27       64.48       57.76     62.09 o
   5   4  27      383.15      369.99     57.08 o
   6   4  27       47.48       77.32     68.59 o
   7   4  27       17.27       12.01     76.74 o
  -6   5  27      304.65      304.54     58.98 o
  -5   5  27       62.48       33.65     63.32 o
  -4   5  27      148.60      221.41     78.09 o
  -3   5  27      315.68      279.73     67.89 o
  -2   5  27      595.06      604.58     62.30 o
  -1   5  27      267.53      273.55     61.45 o
   0   5  27        3.88       20.45     56.46 o
   1   5  27      269.84      255.41     59.02 o
   2   5  27      586.34      624.53     60.63 o
   3   5  27      313.91      292.65     59.72 o
   4   5  27      144.08      195.82     59.09 o
   5   5  27       65.73      146.63     78.54 o
   6   5  27      309.76      289.02     70.97 o
  -5   6  27        2.32       35.67     63.98 o
  -4   6  27       38.78       73.94     68.52 o
  -3   6  27       21.46       16.77     64.75 o
  -2   6  27      308.85      329.67     66.08 o
  -1   6  27       18.30       90.18     80.50 o
   0   6  27      212.71      201.59     71.22 o
   1   6  27       16.49       18.30     73.86 o
   2   6  27      313.29      431.46     83.99 o
   3   6  27       24.58       46.86     65.27 o
   4   6  27       41.01       19.17     71.28 o
   5   6  27        2.25       97.96     74.08 o
  -4   7  27      252.12      262.41     72.29 o
  -3   7  27      210.25      278.88     86.75 o
  -2   7  27      113.88      109.07     96.71 o
  -1   7  27       10.04       14.72     83.70 o
   0   7  27       23.16       98.35    104.48 o
   1   7  27        8.65      -32.03     77.70 o
   2   7  27      113.55      120.88     85.02 o
   3   7  27      214.93      184.94     97.85 o
   4   7  27      257.63      318.26    119.52 o
  -2   8  27      222.81      316.11    100.73 o
  -1   8  27      293.01      241.56     88.91 o
   0   8  27       41.44       66.89     81.00 o
   1   8  27      288.37      271.29     79.79 o
   2   8  27      219.97      160.01    104.71 o
   0   0  28      561.57      637.25     71.97 o
   1   0  28      132.30      138.26     49.70 o
   2   0  28       77.59       86.50     53.54 o
   3   0  28      952.23      922.54     60.48 o
   4   0  28        0.02       31.85     68.57 o
   5   0  28     1353.56     1333.43     94.42 o
   6   0  28       33.78       69.47     70.66 o
   7   0  28       93.24      116.64     71.10 o
   8   0  28       43.59       65.96     80.19 o
  -8   1  28      158.01      145.60     87.67 o
  -7   1  28       29.16       64.44     74.24 o
  -6   1  28      143.28      115.85     77.44 o
  -5   1  28       57.12       49.47     62.31 o
  -4   1  28        2.35       29.41     60.88 o
  -3   1  28       70.48      129.32     63.38 o
  -2   1  28       86.70       68.68     63.70 o
  -1   1  28      171.97      271.82     67.69 o
   0   1  28       46.53       48.01     62.83 o
   1   1  28      163.39      171.03     62.73 o
   2   1  28       92.14       92.66     68.50 o
   3   1  28       72.39      168.06     60.22 o
   4   1  28        2.69       58.07     55.25 o
   5   1  28       55.84      108.31     62.43 o
   6   1  28      142.75      162.05     66.93 o
   7   1  28       27.84      103.19     72.52 o
   8   1  28      159.81      185.81     87.70 o
  -7   2  28      183.24      190.62     65.89 o
  -6   2  28      512.92      521.46     69.45 o
  -5   2  28       44.29       49.82     55.38 o
  -4   2  28      631.73      576.78     69.31 o
  -3   2  28      225.99      174.77     61.80 o
  -2   2  28       70.13      131.28     59.15 o
  -1   2  28     1347.41     1398.12     62.43 o
   0   2  28      544.22      590.33     64.76 o
   1   2  28     1347.01     1483.30    142.15 o
   2   2  28       69.70       68.26     58.22 o
   3   2  28      236.64      243.42     62.37 o
   4   2  28      622.63      613.13     62.05 o
   5   2  28       44.70       96.02     58.44 o
   6   2  28      502.40      545.23     64.31 o
   7   2  28      187.50      234.42     62.20 o
  -7   3  28      100.22       70.60     68.07 o
  -6   3  28       91.15      187.43     64.47 o
  -5   3  28       91.84       92.13     58.66 o
  -4   3  28       40.64       -0.01     72.00 o
  -3   3  28      318.38      303.69     61.02 o
  -2   3  28      324.28      248.94     63.89 o
  -1   3  28       84.94      144.64     68.00 o
   0   3  28     1393.16     1450.08     66.12 o
   1   3  28       86.94      110.27     64.45 o
   2   3  28      325.50      382.08     61.19 o
   3   3  28      316.69      320.35     57.84 o
   4   3  28       38.74       56.36     56.64 o
   5   3  28       88.60       79.67     61.78 o
   6   3  28       90.19       95.88     64.22 o
   7   3  28      103.07      105.10     70.38 o
  -7   4  28       85.99       51.27     65.32 o
  -6   4  28       19.02       30.50     69.25 o
  -5   4  28      306.17      294.88     60.30 o
  -4   4  28      258.93      358.60     61.96 o
  -3   4  28      110.28      191.17     65.66 o
  -2   4  28      199.04      211.96     64.64 o
  -1   4  28      175.93      146.90     66.36 o
   0   4  28        7.09        0.99     59.66 o
   1   4  28      170.40      192.74     74.36 o
   2   4  28      205.64      208.02     61.15 o
   3   4  28      119.68      201.41     59.09 o
   4   4  28      261.11      277.33     60.31 o
   5   4  28      320.84      333.88     60.99 o
   6   4  28       18.37       51.18     69.20 o
   7   4  28       86.08      108.89     75.78 o
  -6   5  28      214.10      187.87     61.80 o
  -5   5  28       29.32       23.49     68.66 o
  -4   5  28      122.88      112.52     72.08 o
  -3   5  28       86.51      115.61     76.47 o
  -2   5  28      543.01      627.96     61.42 o
  -1   5  28      237.05      340.44     79.52 o
   0   5  28      185.96      258.86     55.80 o
   1   5  28      233.10      267.95     60.78 o
   2   5  28      547.08      526.68     57.86 o
   3   5  28       88.98       97.36     59.48 o
   4   5  28      126.94      121.96     60.67 o
   5   5  28       26.78       27.71     64.23 o
   6   5  28      213.30      212.27     73.03 o
  -5   6  28       32.11       33.64     62.31 o
  -4   6  28       45.08       65.43     64.66 o
  -3   6  28       97.32       89.56     73.05 o
  -2   6  28      266.53      189.58     68.28 o
  -1   6  28       57.87      123.45     68.44 o
   0   6  28      163.95      247.37     59.89 o
   1   6  28       62.00      123.75     61.24 o
   2   6  28      276.81      280.70     67.19 o
   3   6  28       98.32      102.20     70.66 o
   4   6  28       44.21       82.90     64.24 o
   5   6  28       32.88      -70.01     70.01 o
  -4   7  28      113.17      104.22     75.55 o
  -3   7  28      401.68      501.78     73.94 o
  -2   7  28       46.97       98.85     86.98 o
  -1   7  28       45.91       62.04     86.67 o
   0   7  28      199.42      166.65     79.15 o
   1   7  28       48.68       93.38     97.73 o
   2   7  28       49.11      104.53     80.74 o
   3   7  28      394.13      386.36     99.38 o
   4   7  28      113.95       88.95     67.20 o
  -1   8  28      168.92      199.60     90.78 o
   0   8  28       53.58       67.06     79.48 o
   1   8  28      173.51      164.25     82.70 o
   1   0  29        0.11       -8.97     53.91 o
   2   0  29      872.33      931.21     70.22 o
   3   0  29      285.18      224.12     62.83 o
   4   0  29      322.58      342.72     61.28 o
   5   0  29      288.35      231.22     62.63 o
   6   0  29      131.18      131.82     67.90 o
   7   0  29      201.04      198.16     74.54 o
  -7   1  29       58.02       66.34     74.67 o
  -6   1  29      268.95      295.52     68.60 o
  -5   1  29      222.21      249.56     55.67 o
  -4   1  29      590.00      614.38     57.51 o
  -3   1  29      386.66      476.88     79.18 o
  -2   1  29      306.39      402.78     59.99 o
  -1   1  29       42.44       49.41     58.81 o
   0   1  29      324.25      289.36     66.55 o
   1   1  29       45.93       34.81     63.16 o
   2   1  29      309.60      340.75     60.06 o
   3   1  29      384.76      356.13     62.40 o
   4   1  29      582.48      557.11     56.36 o
   5   1  29      221.47      212.20     56.06 o
   6   1  29      281.04      234.39     67.66 o
   7   1  29       52.69       86.05     74.33 o
  -7   2  29       53.75      108.41     73.27 o
  -6   2  29      190.17      162.57     66.37 o
  -5   2  29      488.79      465.79     57.43 o
  -4   2  29      350.59      351.86     66.25 o
  -3   2  29      412.16      431.06     64.63 o
  -2   2  29     1339.11     1335.82     61.90 o
  -1   2  29      388.64      453.65     65.08 o
   0   2  29      118.01      155.31     60.28 o
   1   2  29      397.06      484.69     61.81 o
   2   2  29     1343.17     1488.46     67.97 o
   3   2  29      413.88      391.77     59.21 o
   4   2  29      358.07      366.09     62.15 o
   5   2  29      495.32      571.35     70.48 o
   6   2  29      197.39      179.85     61.95 o
   7   2  29       55.43       80.70     78.10 o
  -7   3  29       60.43       75.85     71.87 o
  -6   3  29       36.64       61.37     61.82 o
  -5   3  29      104.28      129.11     58.52 o
  -4   3  29        2.11       -7.97     61.01 o
  -3   3  29     1677.06     1825.73     72.33 o
  -2   3  29     1054.66     1154.75     66.12 o
  -1   3  29      370.20      403.03     61.24 o
   0   3  29       56.46      195.39     68.64 o
   1   3  29      370.15      356.88     64.09 o
   2   3  29     1067.74     1024.50     56.98 o
   3   3  29     1681.86     1596.38     90.80 o
   4   3  29        2.18       52.80     57.50 o
   5   3  29      112.81      147.19     60.03 o
   6   3  29       36.22       43.00     58.70 o
   7   3  29       61.29      152.76     67.89 o
  -6   4  29      156.15      113.50     65.11 o
  -5   4  29       10.69       36.77     60.71 o
  -4   4  29      115.38      184.19     67.14 o
  -3   4  29       37.67      112.54     69.63 o
  -2   4  29       47.71       35.67     74.18 o
  -1   4  29      706.54      735.42     61.84 o
   0   4  29     1489.95     1510.14    107.25 o
   1   4  29      718.49      702.20     55.12 o
   2   4  29       49.36       16.39     72.60 o
   3   4  29       42.62       57.90     56.35 o
   4   4  29      116.51      108.94     57.39 o
   5   4  29        9.34       18.59     68.60 o
   6   4  29      156.36      198.78     62.95 o
  -6   5  29      233.10      206.07     61.37 o
  -5   5  29      353.52      309.64     59.56 o
  -4   5  29      415.77      485.08     73.00 o
  -3   5  29       51.12       97.58     66.67 o
  -2   5  29      134.98      217.03     61.97 o
  -1   5  29      217.95      226.54     67.16 o
   0   5  29      197.98      230.59     57.17 o
   1   5  29      226.86      176.22     63.71 o
   2   5  29      133.57      111.33     60.36 o
   3   5  29       54.99      107.28     57.89 o
   4   5  29      423.53      440.65     60.40 o
   5   5  29      351.87      387.60     73.26 o
   6   5  29      229.57      198.22     71.79 o
  -5   6  29       91.66       89.90     59.28 o
  -4   6  29        5.39       26.41     64.46 o
  -3   6  29      173.34      169.87     68.65 o
  -2   6  29      364.56      376.31     67.64 o
  -1   6  29      177.61      232.66     67.57 o
   0   6  29      322.70      328.58     65.53 o
   1   6  29      184.51      149.52     60.75 o
   2   6  29      362.64      358.71     60.88 o
   3   6  29      171.03      178.14     64.91 o
   4   6  29        6.22       37.43     69.93 o
   5   6  29       89.81      115.43     76.42 o
  -3   7  29       38.69       72.79     75.28 o
  -2   7  29        0.05       54.11     75.05 o
  -1   7  29      116.64      188.67     88.32 o
   0   7  29      299.70      249.35     80.74 o
   1   7  29      114.50       90.73     80.78 o
   2   7  29        0.01       31.58     69.52 o
   3   7  29       41.69      -13.29     70.57 o
   0   0  30       70.97       63.52     74.56 o
   1   0  30       59.28      118.56     54.24 o
   2   0  30      157.48      194.32     55.66 o
   3   0  30      390.86      470.36     81.15 o
   4   0  30      200.85      139.98     69.07 o
   5   0  30      224.01      185.62     66.77 o
   6   0  30      261.46      242.31     72.51 o
   7   0  30      353.47      371.94     70.52 o
  -7   1  30      186.41      148.37     71.98 o
  -6   1  30       52.33       66.82     63.33 o
  -5   1  30      211.58      228.84     63.18 o
  -4   1  30      522.50      525.51     55.50 o
  -3   1  30      122.85      128.69     69.04 o
  -2   1  30      461.14      465.58     64.48 o
  -1   1  30      545.81      639.11     64.33 o
   0   1  30      696.43      696.48     64.63 o
   1   1  30      549.85      568.25     64.14 o
   2   1  30      472.46      447.51     61.56 o
   3   1  30      128.13      164.57     70.03 o
   4   1  30      523.45      576.26     70.55 o
   5   1  30      208.83      209.64     58.06 o
   6   1  30       51.59       55.20     67.31 o
   7   1  30      186.87      191.69     81.54 o
  -7   2  30      292.45      232.54     67.89 o
  -6   2  30      255.54      259.18     66.03 o
  -5   2  30       20.00       34.22     56.13 o
  -4   2  30      200.22      244.47     69.51 o
  -3   2  30      716.66      723.45     61.54 o
  -2   2  30     1599.62     1567.70     96.18 o
  -1   2  30       81.34      149.66     64.66 o
   0   2  30       50.87       84.79     63.57 o
   1   2  30       84.42      110.45     60.39 o
   2   2  30     1594.79     1674.07    106.15 o
   3   2  30      712.73      658.20     56.06 o
   4   2  30      205.85      193.84     59.91 o
   5   2  30       18.73       67.64     66.53 o
   6   2  30      257.87      254.90     65.45 o
   7   2  30      286.39      243.38     72.04 o
  -7   3  30       61.56       65.62     64.69 o
  -6   3  30      394.79      396.96     66.02 o
  -5   3  30      130.52      143.32     54.71 o
  -4   3  30      135.88      215.09     71.48 o
  -3   3  30       28.02       28.29     63.96 o
  -2   3  30      220.94      201.97     64.09 o
  -1   3  30      569.36      524.20     64.99 o
   0   3  30      205.48      333.99     76.50 o
   1   3  30      548.46      555.81     61.70 o
   2   3  30      214.91      181.05     52.68 o
   3   3  30       28.77       42.22     57.09 o
   4   3  30      128.38      177.77     56.60 o
   5   3  30      129.60      107.31     64.83 o
   6   3  30      394.77      367.86     62.91 o
   7   3  30       65.93       11.77     67.00 o
  -6   4  30      217.58      186.07     67.42 o
  -5   4  30      251.66      273.67     58.21 o
  -4   4  30      804.54      826.52     68.58 o
  -3   4  30      709.11      726.98     64.58 o
  -2   4  30      206.76      147.95     64.84 o
  -1   4  30      452.83      480.66     66.56 o
   0   4  30        1.37       -3.29     66.23 o
   1   4  30      454.59      454.70     59.24 o
   2   4  30      201.99      217.94     60.72 o
   3   4  30      703.91      835.78     65.92 o
   4   4  30      805.77      738.92     65.10 o
   5   4  30      251.30      253.60     62.07 o
   6   4  30      220.69      263.03     67.83 o
  -5   5  30       85.48       96.31     61.79 o
  -4   5  30       52.23      111.30     72.31 o
  -3   5  30       69.88      138.53     73.63 o
  -2   5  30      452.07      505.63     67.79 o
  -1   5  30      249.58      281.90     62.81 o
   0   5  30      509.86      478.04     60.41 o
   1   5  30      247.01      325.44     57.94 o
   2   5  30      440.69      426.30     59.72 o
   3   5  30       66.76       87.57     59.04 o
   4   5  30       53.06       57.63     60.16 o
   5   5  30       84.84      140.09     66.70 o
  -4   6  30      274.79      273.68     76.86 o
  -3   6  30      129.58      168.92     68.20 o
  -2   6  30        1.16       -9.49     66.28 o
  -1   6  30        6.38       44.17     68.14 o
   0   6  30      377.89      392.52     68.72 o
   1   6  30        5.78      -14.17     58.77 o
   2   6  30        0.89       18.02     61.65 o
   3   6  30      125.64       91.68     68.85 o
   4   6  30      274.31      260.33     66.46 o
  -3   7  30      133.27      103.78     77.17 o
  -2   7  30       19.66       44.48     70.91 o
  -1   7  30       95.99      184.11     70.47 o
   0   7  30        8.56       16.22     65.84 o
   1   7  30       97.83      103.35     64.72 o
   2   7  30       22.31       11.04     69.30 o
   3   7  30      133.51       77.03     71.17 o
   1   0  31      110.71      166.18     51.26 o
   2   0  31       41.12      119.92     60.33 o
   3   0  31       62.22       15.63     82.28 o
   4   0  31        0.12       37.50     64.56 o
   5   0  31      326.83      381.98     71.36 o
   6   0  31       52.40       81.60     69.06 o
   7   0  31      181.15      143.58     76.47 o
  -7   1  31      134.77      162.24     76.28 o
  -6   1  31       59.78      125.30     80.79 o
  -5   1  31      485.79      500.51     60.42 o
  -4   1  31      678.73      631.37     54.30 o
  -3   1  31      225.24      247.02     60.45 o
  -2   1  31      324.60      247.78     64.57 o
  -1   1  31      159.12       91.75     67.83 o
   0   1  31      385.56      327.68     62.65 o
   1   1  31      163.72      140.35     59.61 o
   2   1  31      321.24      308.81     60.13 o
   3   1  31      232.87      277.38     61.84 o
   4   1  31      669.71      697.81     60.66 o
   5   1  31      489.43      425.49     60.84 o
   6   1  31       59.81       73.74     80.66 o
   7   1  31      137.25      142.57     83.84 o
  -7   2  31       16.61       -7.36     65.65 o
  -6   2  31       35.75       96.40     65.42 o
  -5   2  31      115.41      202.09     60.24 o
  -4   2  31       23.41       28.38     75.88 o
  -3   2  31       13.44       10.41     64.29 o
  -2   2  31       44.72       98.95     62.41 o
  -1   2  31       18.12       57.62     63.16 o
   0   2  31     1010.23     1015.15     65.91 o
   1   2  31       20.14       34.49     60.21 o
   2   2  31       45.37       50.12     63.63 o
   3   2  31       16.17       50.68     57.50 o
   4   2  31       24.27       17.93     56.43 o
   5   2  31      116.11      117.47     54.43 o
   6   2  31       36.06       65.59     66.06 o
   7   2  31       15.38       15.76     70.97 o
  -6   3  31      213.28      196.89     63.63 o
  -5   3  31       78.41       90.07     57.86 o
  -4   3  31      353.36      364.94     74.36 o
  -3   3  31       32.22       40.31     65.67 o
  -2   3  31      465.90      431.69     64.76 o
  -1   3  31       47.02       45.33     60.11 o
   0   3  31       98.50       37.64     64.58 o
   1   3  31       43.76      115.02     65.18 o
   2   3  31      459.98      399.21     58.47 o
   3   3  31       35.83       -1.51     59.65 o
   4   3  31      345.81      328.61     57.66 o
   5   3  31       81.77      112.26     61.01 o
   6   3  31      211.61      167.25     67.13 o
  -6   4  31      195.40      202.95     67.42 o
  -5   4  31      132.62       82.90     62.13 o
  -4   4  31      509.95      440.08     73.58 o
  -3   4  31       66.34       93.22     71.23 o
  -2   4  31      190.98      216.09     61.61 o
  -1   4  31     1307.20     1385.70     79.99 o
   0   4  31       51.98       18.76     61.87 o
   1   4  31     1307.82     1386.45     69.90 o
   2   4  31      195.46      181.54     61.32 o
   3   4  31       64.69       62.96     59.90 o
   4   4  31      507.10      514.54     64.73 o
   5   4  31      134.33      185.74     62.18 o
   6   4  31      194.27      214.02     64.64 o
  -5   5  31       73.90       66.80     63.68 o
  -4   5  31      102.21      151.83     70.40 o
  -3   5  31       23.28       53.17     73.34 o
  -2   5  31      262.00      263.56     63.54 o
  -1   5  31       91.11      154.08     71.61 o
   0   5  31      181.26      165.98     64.80 o
   1   5  31       96.43      101.02     60.92 o
   2   5  31      257.01      268.30     69.77 o
   3   5  31       22.39       69.27     61.56 o
   4   5  31      106.41      110.75     62.70 o
   5   5  31       73.94       97.90     71.32 o
  -4   6  31      112.93      176.97     74.11 o
  -3   6  31      383.86      400.97     71.45 o
  -2   6  31      145.04      205.36     68.76 o
  -1   6  31       39.40       36.13     68.83 o
   0   6  31       55.55       59.66     65.20 o
   1   6  31       39.25       90.84     63.44 o
   2   6  31      142.02      257.34     68.26 o
   3   6  31      384.37      348.53     66.21 o
   4   6  31      109.49      157.31     71.97 o
  -2   7  31       13.97      -23.49     71.69 o
  -1   7  31      381.58      487.19     75.56 o
   0   7  31      125.84      162.59     64.04 o
   1   7  31      373.96      410.80     71.25 o
   2   7  31       13.95      -15.99     65.58 o
   0   0  32     1523.89     1515.53     77.09 o
   1   0  32     2038.26     1934.91    116.21 o
   2   0  32        7.63      -13.79     80.68 o
   3   0  32      281.33      342.35     82.42 o
   4   0  32       20.47        7.39     62.46 o
   5   0  32      318.97      295.85     67.62 o
   6   0  32       45.59       56.42     72.94 o
   7   0  32      465.76      442.06     83.44 o
  -7   1  32       80.51       70.89     87.52 o
  -6   1  32       10.87       15.26     69.80 o
  -5   1  32       64.69       59.66     60.42 o
  -4   1  32      337.24      391.95     59.23 o
  -3   1  32      612.35      572.84     67.44 o
  -2   1  32      106.48       65.53     95.90 o
  -1   1  32      470.55      415.98     64.76 o
   0   1  32       77.28      101.66     62.77 o
   1   1  32      457.05      515.20     69.12 o
   2   1  32      115.53      104.19     62.85 o
   3   1  32      606.48      666.42     76.86 o
   4   1  32      330.49      400.21     55.12 o
   5   1  32       69.52       62.79     63.51 o
   6   1  32        8.93       53.86     75.64 o
   7   1  32       79.44       43.69     78.61 o
  -6   2  32      972.85      872.45     79.49 o
  -5   2  32      293.03      373.60     60.91 o
  -4   2  32     1041.23     1007.53     82.74 o
  -3   2  32      283.90      276.22     65.40 o
  -2   2  32      473.29      514.56     60.19 o
  -1   2  32      352.98      360.29     61.08 o
   0   2  32        0.52        5.04     63.60 o
   1   2  32      354.79      356.67     64.86 o
   2   2  32      467.15      478.98     65.39 o
   3   2  32      291.17      202.64     56.32 o
   4   2  32     1053.07     1055.49     62.18 o
   5   2  32      292.57      276.47     58.79 o
   6   2  32      967.87      849.26     89.03 o
  -6   3  32       66.65       87.70     63.55 o
  -5   3  32      354.05      353.97     65.06 o
  -4   3  32      160.06      208.56     65.80 o
  -3   3  32       76.44       92.16     66.92 o
  -2   3  32      121.80      113.90     61.32 o
  -1   3  32       39.31      158.35     64.94 o
   0   3  32      516.47      542.53     67.05 o
   1   3  32       32.77       -9.92     64.64 o
   2   3  32      126.84      116.29     58.33 o
   3   3  32       73.15      111.22     60.21 o
   4   3  32      164.00      219.40     63.65 o
   5   3  32      355.33      369.46     62.02 o
   6   3  32       68.47       64.44     66.92 o
  -5   4  32      373.83      389.74     62.93 o
  -4   4  32       74.18       92.83     68.73 o
  -3   4  32      127.12      148.94     67.69 o
  -2   4  32      553.85      632.84     77.33 o
  -1   4  32       71.15      135.39     66.41 o
   0   4  32        2.94       33.39     66.52 o
   1   4  32       67.67      105.43     61.73 o
   2   4  32      550.26      585.39     70.94 o
   3   4  32      133.26      139.81     63.33 o
   4   4  32       72.79       76.70     58.10 o
   5   4  32      372.50      374.45     66.73 o
  -5   5  32       21.08      -30.12     62.45 o
  -4   5  32      131.31      144.05     70.54 o
  -3   5  32       82.74       73.42     65.93 o
  -2   5  32      187.61      273.65     68.34 o
  -1   5  32      121.58      206.91     63.72 o
   0   5  32      313.82      339.82     58.62 o
   1   5  32      115.10      126.78     61.61 o
   2   5  32      187.56      182.95     58.31 o
   3   5  32       82.15       85.68     62.52 o
   4   5  32      132.34      104.83     60.67 o
   5   5  32       20.51       22.35     64.71 o
  -3   6  32      337.31      425.18    105.36 o
  -2   6  32      649.34      692.03     71.70 o
  -1   6  32       25.47       15.65     61.69 o
   0   6  32      236.60      233.17     61.48 o
   1   6  32       24.12       60.97     64.79 o
   2   6  32      660.35      579.21     62.88 o
   3   6  32      335.33      272.17     66.36 o
  -1   7  32      128.58      124.97     71.43 o
   0   7  32       15.57       81.89     75.14 o
   1   7  32      127.83      146.97     66.90 o
   1   0  33       26.90       96.42     84.53 o
   2   0  33       16.32       -0.51     81.99 o
   3   0  33     1776.60     1753.27     89.74 o
   4   0  33       36.28       36.36     66.44 o
   5   0  33      353.55      239.90     64.74 o
   6   0  33      115.70      160.54     74.55 o
  -6   1  33       26.13       60.42     75.49 o
  -5   1  33       37.38       89.68     63.57 o
  -4   1  33      160.54      212.81     59.91 o
  -3   1  33      201.54      194.41     69.19 o
  -2   1  33      113.09       94.44     59.81 o
  -1   1  33      247.38      284.80     65.64 o
   0   1  33       49.75       23.48     62.15 o
   1   1  33      238.03      322.95     68.62 o
   2   1  33      118.88      194.21     63.58 o
   3   1  33      202.43      217.00     62.75 o
   4   1  33      156.81      120.47     62.52 o
   5   1  33       36.08       91.07     73.14 o
   6   1  33       26.05        5.42     71.33 o
  -6   2  33      214.52      151.42     67.17 o
  -5   2  33      123.22      178.34     62.04 o
  -4   2  33      126.40      155.22     66.95 o
  -3   2  33      164.57      141.82     66.62 o
  -2   2  33      371.16      351.86     61.03 o
  -1   2  33      436.27      416.71     62.29 o
   0   2  33       30.56      119.19     69.73 o
   1   2  33      442.62      433.98     62.58 o
   2   2  33      354.32      398.14     67.82 o
   3   2  33      170.73      144.63     54.04 o
   4   2  33      126.15      162.99     57.67 o
   5   2  33      123.85      189.91     69.73 o
   6   2  33      213.53      232.64     58.49 o
  -6   3  33       96.32       86.22     63.81 o
  -5   3  33       89.75      104.56     59.67 o
  -4   3  33       20.15      -15.03     71.91 o
  -3   3  33      205.89      252.88     66.77 o
  -2   3  33      129.55      207.02     66.33 o
  -1   3  33      131.35       96.01     65.62 o
   0   3  33      697.55      619.95     62.00 o
   1   3  33      131.48      170.27     62.80 o
   2   3  33      126.58      172.28     63.19 o
   3   3  33      201.36      194.84     55.51 o
   4   3  33       19.07       41.71     60.26 o
   5   3  33       97.17       50.94     61.38 o
   6   3  33       95.15       52.97     67.65 o
  -5   4  33       10.40       91.73     63.27 o
  -4   4  33       72.77       30.05     70.12 o
  -3   4  33      178.03      167.22     65.12 o
  -2   4  33       36.13      164.27     63.80 o
  -1   4  33      140.51      157.66     77.79 o
   0   4  33      993.36      970.68     64.46 o
   1   4  33      143.01      188.46     59.63 o
   2   4  33       38.05       57.78     59.66 o
   3   4  33      168.32      160.82     60.68 o
   4   4  33       76.09       73.03     60.97 o
   5   4  33       10.74       17.97     62.72 o
  -4   5  33      281.46      297.24     76.91 o
  -3   5  33      139.78       58.38     74.76 o
  -2   5  33       85.59      132.91     68.05 o
  -1   5  33      292.84      384.55     64.09 o
   0   5  33      150.57      242.65     65.56 o
   1   5  33      293.93      296.61     58.99 o
   2   5  33       86.38       99.85     62.45 o
   3   5  33      141.43      194.43     67.48 o
   4   5  33      277.69      326.20     71.83 o
  -3   6  33       55.85       12.31     66.56 o
  -2   6  33       98.69      154.27     70.35 o
  -1   6  33      165.21      213.60     65.98 o
   0   6  33       21.03       23.82     62.50 o
   1   6  33      169.80      146.57     62.80 o
   2   6  33       98.98      134.76     61.67 o
   3   6  33       56.90      142.78     64.66 o
   0   0  34      142.84      279.50    128.38 o
   1   0  34       44.86       32.40     73.80 o
   2   0  34      275.89      355.08     72.59 o
   3   0  34      234.51      301.88     83.04 o
   4   0  34       55.42      115.43     70.30 o
   5   0  34      422.02      415.03     74.98 o
   6   0  34     1455.98     1178.52     98.92 o
  -6   1  34      114.21       80.31     72.36 o
  -5   1  34       76.73      167.50     79.99 o
  -4   1  34      139.97      152.00     60.82 o
  -3   1  34       22.16       27.04     62.18 o
  -2   1  34      323.93      393.84     66.95 o
  -1   1  34        9.32       -4.20     66.90 o
   0   1  34      386.46      367.28     64.06 o
   1   1  34        9.65      116.82     61.37 o
   2   1  34      337.53      369.02     62.06 o
   3   1  34       19.52      106.37     71.63 o
   4   1  34      139.90      191.57     57.57 o
   5   1  34       76.09      128.60     73.54 o
   6   1  34      115.66      113.65     77.38 o
  -6   2  34      198.89      134.13     65.84 o
  -5   2  34       60.95       85.27     65.06 o
  -4   2  34       84.63       99.65     73.07 o
  -3   2  34      516.98      364.41     66.74 o
  -2   2  34      151.64      156.64     65.80 o
  -1   2  34      195.19      154.94     66.06 o
   0   2  34      209.90      271.96     65.99 o
   1   2  34      193.43      202.24     61.23 o
   2   2  34      151.39      149.11     65.59 o
   3   2  34      509.81      552.02     60.78 o
   4   2  34       91.13      126.66     63.80 o
   5   2  34       59.85       87.05     59.01 o
   6   2  34      198.85      192.22     71.43 o
  -5   3  34      176.00      166.21     62.56 o
  -4   3  34       27.13      130.31     73.75 o
  -3   3  34      169.08      139.32     72.43 o
  -2   3  34      227.81      339.90     71.39 o
  -1   3  34      592.65      669.38     64.00 o
   0   3  34        5.79        4.91     65.98 o
   1   3  34      597.77      691.56     64.22 o
   2   3  34      224.50      253.99     55.31 o
   3   3  34      167.12      194.19     58.33 o
   4   3  34       29.40       11.33     55.39 o
   5   3  34      178.77      137.61     65.15 o
  -5   4  34        4.95       16.91     63.58 o
  -4   4  34      145.31      175.23     71.85 o
  -3   4  34      175.95      210.54     66.11 o
  -2   4  34      108.66      137.06     72.08 o
  -1   4  34      568.48      649.56     64.73 o
   0   4  34       20.23       14.37    107.78 o
   1   4  34      565.19      590.09     61.37 o
   2   4  34      107.56       93.77     56.92 o
   3   4  34      168.15      163.60     62.77 o
   4   4  34      143.99      138.31     63.64 o
   5   4  34        6.32        8.98     64.91 o
  -4   5  34       20.15       75.96     67.99 o
  -3   5  34       50.42       44.79     70.10 o
  -2   5  34      878.88      893.14     90.70 o
  -1   5  34        7.73      166.80     72.87 o
   0   5  34      471.78      554.97     65.79 o
   1   5  34        8.90        0.92     63.07 o
   2   5  34      869.71      817.16     67.24 o
   3   5  34       52.38       68.95     62.81 o
   4   5  34       19.46       68.41     63.37 o
  -2   6  34       59.78       90.62     75.93 o
  -1   6  34      128.19      133.37     67.02 o
   0   6  34     1311.33     1368.57     76.09 o
   1   6  34      121.18      115.04     65.03 o
   2   6  34       58.05       80.32     68.57 o
   1   0  35        1.24       13.36     76.12 o
   2   0  35       32.03      -21.66     74.42 o
   3   0  35      453.97      520.65     84.78 o
   4   0  35       36.88       -0.50     83.51 o
   5   0  35       97.48      173.09     69.36 o
   6   0  35      191.31      152.60     73.80 o
  -6   1  35       16.49       27.67     77.39 o
  -5   1  35      447.40      396.93     76.78 o
  -4   1  35      149.58      115.73     57.86 o
  -3   1  35       11.17       46.54     70.52 o
  -2   1  35       12.06       96.03     61.10 o
  -1   1  35     1321.04     1426.10     64.17 o
   0   1  35      135.93      189.51     65.29 o
   1   1  35     1319.68     1283.28     66.92 o
   2   1  35       10.86      -14.99     70.00 o
   3   1  35       11.32        0.06     63.11 o
   4   1  35      152.02      120.76     61.38 o
   5   1  35      453.48      492.10     75.78 o
   6   1  35       18.71       -8.43     72.29 o
  -5   2  35      300.36      195.54     63.47 o
  -4   2  35      256.75      253.90     72.32 o
  -3   2  35      156.92      162.57     62.22 o
  -2   2  35       51.35       15.20     62.08 o
  -1   2  35       53.66      189.85     61.92 o
   0   2  35      479.90      513.72     71.14 o
   1   2  35       54.19       27.70     65.25 o
   2   2  35       49.31      -13.34     61.96 o
   3   2  35      166.32      182.02     58.07 o
   4   2  35      262.49      273.20     64.85 o
   5   2  35      292.58      295.82     63.37 o
  -5   3  35        0.44       47.91     62.71 o
  -4   3  35      191.18      211.91     69.51 o
  -3   3  35      130.44      111.45     67.50 o
  -2   3  35      391.14      434.18     63.97 o
  -1   3  35      225.90      152.39     63.02 o
   0   3  35     1003.40     1016.37     73.35 o
   1   3  35      217.47      241.40     67.40 o
   2   3  35      396.25      400.23     55.90 o
   3   3  35      131.60      159.17     60.92 o
   4   3  35      192.88      129.41     62.09 o
   5   3  35        0.61       41.17     64.45 o
  -4   4  35      202.75      236.92     82.73 o
  -3   4  35        2.28       57.08     80.93 o
  -2   4  35        2.13      -12.64     63.71 o
  -1   4  35       97.69      186.55     91.84 o
   0   4  35       32.13        1.74     67.85 o
   1   4  35       91.78       73.76     58.12 o
   2   4  35        1.91       30.58     64.70 o
   3   4  35        2.69       -5.80     63.13 o
   4   4  35      202.23      248.42     61.04 o
  -3   5  35       98.19      145.32     66.95 o
  -2   5  35      310.88      357.88     75.11 o
  -1   5  35      315.66      369.75     71.08 o
   0   5  35      422.07      401.00     64.29 o
   1   5  35      325.29      341.62     61.83 o
   2   5  35      301.16      371.65     65.84 o
   3   5  35       99.34      123.00     69.35 o
  -1   6  35        5.32        7.50     63.60 o
   0   6  35       53.23       21.89     66.85 o
   1   6  35        6.01       34.98     62.73 o
   0   0  36      242.04      282.34    107.60 o
   1   0  36      766.89      766.72     77.93 o
   2   0  36        7.21       -8.28     94.70 o
   3   0  36       47.25      100.97    130.24 o
   4   0  36        4.53      -35.98     68.22 o
   5   0  36        8.00       34.61     66.34 o
  -5   1  36      716.49      586.54     85.33 o
  -4   1  36      405.65      442.87     67.04 o
  -3   1  36      585.30      620.93     63.88 o
  -2   1  36       51.92       43.17     69.18 o
  -1   1  36       69.47      205.06     65.04 o
   0   1  36       53.38       31.63     61.82 o
   1   1  36       68.52       97.14     62.00 o
   2   1  36       51.70      161.57     60.99 o
   3   1  36      580.54      701.79     69.53 o
   4   1  36      416.11      412.84     70.32 o
   5   1  36      717.86      654.47     73.66 o
  -5   2  36       80.54      113.29     66.99 o
  -4   2  36       30.42       81.16     74.01 o
  -3   2  36      380.09      374.57     67.32 o
  -2   2  36      106.84      164.42     71.34 o
  -1   2  36      108.49      247.16     67.47 o
   0   2  36       39.84       66.02     61.95 o
   1   2  36      107.32      158.35     62.64 o
   2   2  36      104.16      151.78     63.47 o
   3   2  36      381.16      359.74     58.43 o
   4   2  36       32.58      -25.26     56.75 o
   5   2  36       79.37       80.81     61.71 o
  -4   3  36      162.87      162.96     67.60 o
  -3   3  36       19.57       74.34     63.95 o
  -2   3  36      284.80      287.96     64.53 o
  -1   3  36      212.86      279.39     67.99 o
   0   3  36       27.70      -12.98     63.97 o
   1   3  36      215.90      228.89     66.92 o
   2   3  36      290.91      303.45     58.15 o
   3   3  36       18.90       59.92     61.69 o
   4   3  36      160.06      171.92     60.32 o
  -4   4  36       26.63      132.52     68.20 o
  -3   4  36      241.67      368.31     70.74 o
  -2   4  36       73.47      110.60     68.25 o
  -1   4  36      131.17      133.62     64.22 o
   0   4  36        4.26      -69.12     69.12 o
   1   4  36      131.50       58.07     64.96 o
   2   4  36       68.87       81.83     59.39 o
   3   4  36      243.55      241.93     63.72 o
   4   4  36       25.58        0.08     60.33 o
  -2   5  36       56.22       86.07     66.65 o
  -1   5  36      301.66      296.45     70.68 o
   0   5  36       15.19       26.72     65.79 o
   1   5  36      299.20      311.76     64.93 o
   2   5  36       53.22       99.72     60.14 o
   1   0  37       35.88       20.83     82.51 o
   2   0  37      106.00      121.73     94.25 o
   3   0  37     1087.17     1142.25     81.27 o
   4   0  37      257.98      234.24     69.43 o
   5   0  37      188.62      192.01     72.69 o
  -5   1  37      334.74      338.83     68.23 o
  -4   1  37      169.05      149.45     56.44 o
  -3   1  37       62.14       58.06     71.89 o
  -2   1  37      313.79      192.89     63.21 o
  -1   1  37       50.85       45.41     61.99 o
   0   1  37       25.35       38.42     61.36 o
   1   1  37       50.07       55.21     65.89 o
   2   1  37      315.86      421.97     66.45 o
   3   1  37       62.33       55.27     68.18 o
   4   1  37      171.31      105.17     65.53 o
   5   1  37      329.91      412.64     78.67 o
  -4   2  37      167.34      178.52     65.83 o
  -3   2  37       48.99      104.15     73.22 o
  -2   2  37      104.34      117.45     71.82 o
  -1   2  37      105.84      267.21     67.36 o
   0   2  37        0.30       23.86     66.59 o
   1   2  37      110.97      306.64     76.71 o
   2   2  37      105.64      158.16     67.66 o
   3   2  37       45.24       61.76     58.55 o
   4   2  37      167.83      163.39     63.44 o
  -4   3  37       41.23        0.29     67.52 o
  -3   3  37       54.12      126.13     69.20 o
  -2   3  37      169.51      153.12     68.67 o
  -1   3  37        0.95       23.97     77.87 o
   0   3  37      298.44      321.89     63.94 o
   1   3  37        0.94       65.48     72.50 o
   2   3  37      163.34      105.90     62.12 o
   3   3  37       54.90       79.95     63.48 o
   4   3  37       39.82       52.94     63.97 o
  -3   4  37       48.50       72.01     75.98 o
  -2   4  37      136.94      150.43     71.26 o
  -1   4  37       41.82       44.26     65.86 o
   0   4  37      337.27      406.73     84.34 o
   1   4  37       43.76       35.97     65.20 o
   2   4  37      138.27      155.08     60.43 o
   3   4  37       50.27        6.91     62.46 o
  -1   5  37      498.04      529.76     68.03 o
   0   5  37        0.96      -12.67     65.40 o
   1   5  37      500.42      550.83     65.07 o
   0   0  38       22.32       49.91    130.88 o
   1   0  38        7.46      124.50     90.95 o
   2   0  38       41.55       39.15    103.62 o
   3   0  38       63.66        7.96     78.70 o
   4   0  38      294.03      291.97     71.15 o
  -4   1  38      143.35       95.01     75.53 o
  -3   1  38      155.27      194.77     68.44 o
  -2   1  38      193.95      212.94     72.35 o
  -1   1  38       18.50       45.24     76.22 o
   0   1  38        5.04       81.66     66.36 o
   1   1  38       19.24       51.81     62.10 o
   2   1  38      197.92      197.72     63.41 o
   3   1  38      146.96      203.61     69.49 o
   4   1  38      145.22      197.40     68.33 o
  -4   2  38      235.58      236.07     77.55 o
  -3   2  38      391.96      420.17     74.80 o
  -2   2  38       23.88      157.01     72.09 o
  -1   2  38       18.67       62.51     66.94 o
   0   2  38      228.29      198.29     63.72 o
   1   2  38       17.57      102.64     63.67 o
   2   2  38       24.36       82.50     63.94 o
   3   2  38      387.56      451.42     62.91 o
   4   2  38      239.96      252.97     58.31 o
  -3   3  38       20.48       40.08     66.31 o
  -2   3  38       58.09      104.89     63.27 o
  -1   3  38      161.79      174.82     69.26 o
   0   3  38      303.40      304.13     69.80 o
   1   3  38      165.70      140.99     80.07 o
   2   3  38       56.24       91.68     66.10 o
   3   3  38       20.21       17.10     67.07 o
  -2   4  38      276.13      210.60     71.29 o
  -1   4  38      151.31      139.32     70.04 o
   0   4  38      424.80      516.75     76.69 o
   1   4  38      145.64      215.03     62.97 o
   2   4  38      277.55      266.33     60.93 o
   1   0  39       31.49       55.72     77.97 o
   2   0  39       15.68       21.54     77.55 o
   3   0  39        0.18       31.11     79.59 o
   4   0  39       97.84      180.45     77.65 o
  -4   1  39       36.09       27.36     75.27 o
  -3   1  39       10.13       34.76     74.41 o
  -2   1  39        9.18       39.47     67.16 o
  -1   1  39      166.94       80.11     67.38 o
   0   1  39       44.61       57.43     72.36 o
   1   1  39      164.82      194.77     72.59 o
   2   1  39        8.88       -1.14     65.01 o
   3   1  39        9.84      101.02     64.28 o
   4   1  39       35.86       47.07     76.35 o
  -3   2  39      133.18      145.41     69.69 o
  -2   2  39      134.44      187.13     69.77 o
  -1   2  39      111.38      219.13     74.57 o
   0   2  39        0.10       75.81     68.88 o
   1   2  39      113.93      134.88     64.04 o
   2   2  39      135.12      177.77     69.97 o
   3   2  39      130.29      162.46     60.63 o
  -3   3  39       65.93       60.89     67.77 o
  -2   3  39       27.52       28.59     65.10 o
  -1   3  39      333.31      473.78    128.75 o
   0   3  39      110.31      119.85     70.18 o
   1   3  39      330.61      408.54     76.12 o
   2   3  39       27.40       70.10     60.36 o
   3   3  39       68.67      103.72     64.67 o
  -1   4  39      303.53      419.95     76.80 o
   0   4  39      151.84      120.38     70.98 o
   1   4  39      306.90      293.30     61.13 o
   0   0  40       66.13      144.83    111.82 o
   1   0  40        4.71       25.29     80.51 o
   2   0  40        5.64       75.14     81.06 o
   3   0  40       26.94      -41.05     82.94 o
  -3   1  40      163.39      142.40    100.29 o
  -2   1  40       25.58        2.92     71.96 o
  -1   1  40       25.25       80.20     73.82 o
   0   1  40       72.81       98.21     73.68 o
   1   1  40       24.38       -6.50     69.04 o
   2   1  40       25.51       87.73     69.60 o
   3   1  40      170.58      178.50     76.47 o
  -3   2  40        5.76       56.77     67.78 o
  -2   2  40      197.57      253.19     67.05 o
  -1   2  40      240.09      268.14     66.73 o
   0   2  40        3.11      -16.25     69.58 o
   1   2  40      231.57      287.83     66.34 o
   2   2  40      203.41      153.96     70.59 o
   3   2  40        6.13       72.12     72.75 o
  -2   3  40      282.01      282.81     66.62 o
  -1   3  40       75.04       21.17     69.57 o
   0   3  40      137.47       66.81     71.56 o
   1   3  40       74.68      134.63     73.90 o
   2   3  40      282.19      227.84     64.22 o
   1   0  41      158.82      139.96     88.41 o
   2   0  41      237.22      233.57     89.34 o
  -2   1  41      148.49      310.14    112.85 o
  -1   1  41       63.96       36.31     69.71 o
   0   1  41        9.17       16.09     74.94 o
   1   1  41       64.64       70.77     74.45 o
   2   1  41      143.52      227.52     90.08 o
  -2   2  41        1.45       45.92     70.86 o
  -1   2  41      129.96      146.03     66.87 o
   0   2  41       33.81      121.44     66.01 o
   1   2  41      129.92      111.20     69.63 o
   2   2  41        1.90        9.48     69.66 o
   0   0  42      393.71      270.40    136.78 o
   1   0  42      294.62      338.35     89.02 o
  -1   1  42       18.63       54.99     88.85 o
   0   1  42        4.33       16.20     90.27 o
   1   1  42       18.07       49.84     89.91 o
 
